# Supplementary material for: Establishment an echovirus 6 infection model based on hFcRn transgenic mice
Source: Front Med (Lausanne). 2025 Oct 20;12:1657471. doi: 10.3389/fmed.2025.1657471 (PMC12580358; doi:10.3389/fmed.2025.1657471)
Supplement: Supplementary file 1 [file Table_1.xlsx]

## Sheet: Figure 1
Brain	hFcRnTg(n=9)									WT(n=9)
1	4.68968	1.80971	3.50524	3.85294	4.89691	2.77457	3.3399	4.95853	3.5	1.27984	1.08913	1.19081	1.487	1.08725	1.64752	1.14666	0.916053	1.01713
2	2.5996	3.41269	3.00584	3.44769	3.57881	4.62833	4.78643	3.95655	4.30016	0.065025	0	0	0.214218	0.095284	0.474519	0.58062	0	0.0952845
3	2.51116	3.16431	3.93977	3.23589	3.62	2.69528	4.35234	3.16431	4.25524	0	0	0	0	0	0	0	0	0
4	3.37881	2.6942	2.83092	2.08938	2.60803	2.79358	1.80506	2.11829	2.10033	0	0	0	0	0	0	0	0	0
5	2.09528	3.53968	1.41435	2.00789	1.64691	2.17959	1.42862	1.32572	2.6655	0	0	0	0	0	0	0	0	0
6	1.63906	1.64585	2.58923	2.44358	2.21361	2.224	0.634512	1.69794	1.18181	0	0	0	0	0	0	0	0	0
7	2.70115	2.49965	2.94157	1.64551	1.66615	0.321599	0.172437	0	0	0	0	0	0	0	0	0	0	0
Muscle	hFcRnTg(n=9)									WT(n=9)
1	3.26154	3.06634	2.93214	3.20761	3.59679	3.42082	3.22915	2.9437	3.24413	2.93674	2.88074	2.9393	2.9393	1.65061	1.57062	1.6	1.71919	1.83619
2	3.50768	3.6379	3.90052	4.25758	2.75181	4.34151	3.48716	3.51364	3.08503	2.5405	2.71852	2.49935	1.98657	2.38885	0.595284	0.899285	0	0
3	3.13936	3.59507	2.93615	2.85717	3.25082	2.53077	3.78722	4.02288	4.62134	1.98657	2.38885	1.7414	0	1.52219	1.82758	0	1.55583	1.6638
4	3.36485	2.84413	2.49473	2.11444	3.60906	2.01323	0	1.7414	0	1.55284	1.14874	1.67778	1.19432	0	0	1.24856	1.93287	0
5	2.39279	2.26201	2.29243	3.08565	2.94692	0	1.12893	3.60906	0	0	0	0	0	0	0	0	0	0
6	2.20761	2.29243	2.11444	0	4.07058	0	0	0	2.07572	0	0	0	0	0	0	0	0	0
7	2.07572	2.01323	1.63451	0	2.82185	3.35387	0	0	0	0	0	0	0	0	0	0	0	0
Spine	hFcRnTg(n=9)									WT(n=9)
1	3.39347	2.87351	3.23958	4.77059	3.1945	3.46042	2.77165	2.38847	2.21531	2.57552	2.72082	2.83995	3.09214	2.60135	3.27003	2.64849	2.85337	2.5152
2	4.3228	4.23332	5.31608	4.24033	4.02984	4.42946	5.14782	4.85067	5.94977	2.17058	2.58207	2.11185	1.80454	1.70347	1.77228	1.5307	2.57469	2.13253
3	3.83312	3.76	3.70892	3.55366	3.77549	4.17022	4.71577	2.48725	4.07698	1.8843	1.68256	1.85263	2.0752	1.39048	1.43704	2.74012	2.56368	0.159267
4	2.6893	3.32735	2.53574	4.11897	3.67469	3.03472	2.8865	3.53229	3.16326	1.41578	1.56368	1.59267	1.74012	0.159267	1.42263	1.70096	1.1638	0
5	1.58008	1.94111	1.78327	2.52965	1.64383	0.566538	1.63077	1.04001	2.52654	0	0	0	0	0	0	0	0	0
6	1.56859	1.58088	1.5859	1.66098	2.58355	2.34367	1.91471	2.15366	2.67134	0	0	0	0	0	0	0	0	0
7	1.4926	1.4726	1.30073	3.05627	3.77134	2.95481	0.600727	1.42263	0.399285	0	0	0	0	0	0	0	0	0

## Sheet: Figure 4
Brain	C1	C2	C3	V1	V2	V3			Serum	C1	C2	C3	V1	V2	V3
MCP-1	4	2.32	1.97	87.44	106.82	124			MCP-1	81.56	146.46	49.57	4322.48	3873.9	2732.59
MCP-3	9.54	7.9	7.78	52.04	59.29	57.78			MCP-3	416.22	619.46	388.85	2115.35	2119.79	2000.5
RANTES	3.14	3.05	3.14	50.93	65.73	40.42			IL-18	252.37	422.54	370.97	1908.04	1557.09	922.11
IL-18	2.61	11.56	6.29	47.06	45.78	37.15			IP-10	462.83	900.96	405.13	1436.21	1469.62	1261.32
IL-6	0.66	0.48	0.33	42.57	48.08	37.51			IFN-gamma	4.05	6.03	6.41	1015.63	715.04	313.22
Eotaxin	15.94	6.58	4.45	28.51	36.4	26.12			IL-1alpha	451.93	757.79	530.5	686.38	410.12	348.57
IP-10	1.31	1.34	0.87	24.61	31.42	33.53			IL-5	53.66	92.44	146.36	567.14	198.49	521.13
IL-31	4.45	7.49	5.49	27.79	25.33	20.36			IFN alpha	37.07	53.4	25.19	424.49	315.54	101.76
MIP-1alpha	1.48	1.36	1.43	16.37	21.75	17.23			RANTES	54.79	78.77	62.8	362.78	301.93	218.91
ENA-78	2.63	0.52	0.59	17.93	17.31	17.15			IL-6	36.19	19.31	179.5	355.56	271.72	215.68
IL-22	0.63	0	0.32	18.2	15.13	12.62			ENA-78	290.5	122.26	146.12	248.87	271.82	338.63
IL-28	2.29	3.16	2.92	14.54	8.65	8.34			Eotaxin	419.08	673.6	525.52	209.32	189.85	119.11
IFN alpha	1.2	1.23	1.25	9.77	11.63	6.01			IL-28	59.59	85.14	48.47	174.72	177.98	145.95
IL-23	4.71	5.23	10.25	4.43	20.48	1.7			IL-22	15.08	40.29	139.2	154.9	123.35	94.55
GRO-alpha	2.15	0.84	1	5.88	7.61	12.45			MIP-1beta	15.58	30.9	16.91	120.44	138.68	88.83
IL-9	0.63	0.81	0.79	8.68	7.74	7.5			G-CSF	12.2	4.66	6.33	115.85	73.6	58.02
G-CSF	0	0	0	5.15	4.31	13.56			TNF-alpha	31.54	35.45	37.98	68.76	65.02	54.45
IL-10	0.33	0.13	0.32	6.3	4.37	4.35			IL-15/IL-15R	4.52	1.96	7.47	67.47	61.47	42.9
IL-15/IL-15R	0.13	0.09	0.12	4.81	4.07	3.26			IL-31	28.51	14.82	29.57	66.53	69.17	50.05
MIP-2	0.68	0.59	0.57	3.54	3.41	5.12			MIP-2	61.85	94.03	88.44	63.58	59.02	51.84
IL-13	0.28	0.29	0.31	3.68	3.3	3.38			LIF	16.93	24.1	13.7	43.35	42.47	34.1
TNF-alpha	0.25	0.24	0.23	4.1	2.95	2.7			IL-10	18.8	24.3	26.12	37.79	33.73	19.55
IL-17A	0.42	0.21	0.51	3.99	2.95	2.5			IL-23	32.2	88.89	40.98	32.94	38.61	30.12
GM-CSF	0.17	0.09	0.1	2.96	2.67	2.29			IL-27	7.91	14.65	12.73	30.72	27.13	12.79
IL-27	0.14	0.15	0.13	2.63	2.61	2.22			MIP-1alpha	2.6	4.14	3.71	28.98	32.82	24.38
MIP-1beta	0.1	0.11	0.11	1.9	3.2	2.22			GRO-alpha	6.63	10.7	10.71	26.71	18.82	18.86
IL-1alpha	0.28	0.15	0.21	2.44	2.31	2.51			IL-9	23.92	28.51	16.66	20.57	24.97	18.77
LIF	0.11	0.14	0.14	2.51	2.03	1.5			GM-CSF	14.5	29.05	13.94	19.41	16.68	14.15
IL-5	0.26	0.12	0.15	1.6	1.72	1.5			M-CSF	3.99	6.18	4.42	18.48	17.43	13.4
IL-1beta	0.08	0.07	0.08	0.98	1.91	1.18			IL-12p70	6.99	10.15	11.11	17.21	11.88	11.48
IFN-gamma	0.08	0.09	0.09	1.6	1.42	0.91			IL-13	1.54	1.73	2.34	14.25	11.36	7.12
IL-2	0.63	0.7	0.78	1.44	1.35	0.59			IL-2	2.41	11.86	7.96	11.19	8.59	7.53
IL-12p70	0.15	0.6	0.29	1.15	1.01	1.01			IL-1beta	2.24	5.02	6.54	7.95	8.49	6.22
M-CSF	0.03	0.06	0.03	0.54	0.8	1.4			IL-17A	3.54	1.84	5.51	6.18	8.8	6.18
IL-4	0.17	0.19	0.19	0.9	0.8	0.53			IL-4	3.73	5.77	3.82	5.26	4.47	3.69
IL-3	0.02	0.02	0.02	0.84	0.65	0.63			IL-3	0.39	0.25	0.36	0.85	0.74	0.58

## Sheet: RNA Seq-merged_count
EnsemblGene_GeneSymbol	C1	C2	C3	V1	V2	V3
Echovirus_E6	0	0	0	2338	8875	1989
ENSMUSG00000000001_Gnai3	1923	2949	2018	1455	1897	1889
ENSMUSG00000000003_Pbsn	0	0	0	0	0	0
ENSMUSG00000000028_Cdc45	62	258	102	47	60	105
ENSMUSG00000000031_H19	192	688	509	83	493	435
ENSMUSG00000000037_Scml2	88	156	117	66	71	82
ENSMUSG00000000049_Apoh	2	0	0	1	2	2
ENSMUSG00000000056_Narf	1769	2125	1749	1405	1665	1923
ENSMUSG00000000058_Cav2	1369	786	902	872	998	627
ENSMUSG00000000078_Klf6	2026	1204	905	1831	2052	1379
ENSMUSG00000000085_Scmh1	1439	1918	1339	1125	1297	1409
ENSMUSG00000000088_Cox5a	2054	2858	3142	1840	2401	2139
ENSMUSG00000000093_Tbx2	67	162	150	73	97	87
ENSMUSG00000000094_Tbx4	26	22	17	7	14	17
ENSMUSG00000000103_Zfy2	0	0	0	0	0	0
ENSMUSG00000000120_Ngfr	79	1007	603	56	161	454
ENSMUSG00000000125_Wnt3	21	184	134	29	70	192
ENSMUSG00000000126_Wnt9a	286	67	50	374	173	97
ENSMUSG00000000127_Fer	431	585	420	299	382	338
ENSMUSG00000000131_Xpo6	2447	3169	3094	2131	3121	2364
ENSMUSG00000000134_Tfe3	814	790	756	725	880	805
ENSMUSG00000000142_Axin2	634	843	465	495	729	853
ENSMUSG00000000148_Brat1	608	686	572	447	603	509
ENSMUSG00000000149_Gna12	1625	3053	2367	1074	1807	1983
ENSMUSG00000000154_Slc22a18	5	1	18	0	11	10
ENSMUSG00000000157_Itgb2l	0	2	0	0	1	4
ENSMUSG00000000159_Igsf5	17	28	22	8	13	19
ENSMUSG00000000167_Pih1d2	26	41	25	23	20	29
ENSMUSG00000000168_Dlat	2632	3182	3786	2122	2982	2368
ENSMUSG00000000171_Sdhd	1802	2219	2416	1404	2070	1788
ENSMUSG00000000182_Fgf23	9	13	13	13	14	16
ENSMUSG00000000183_Fgf6	0	0	4	0	5	0
ENSMUSG00000000184_Ccnd2	2805	6547	2181	1875	2213	3055
ENSMUSG00000000194_Gpr107	1623	1881	1765	1377	2033	1626
ENSMUSG00000000197_Nalcn	2856	2517	3045	2260	3737	2056
ENSMUSG00000000202_Btbd17	257	791	494	95	210	469
ENSMUSG00000000204_Slfn4	1	4	1	357	650	2069
ENSMUSG00000000214_Th	22	144	158	158	484	101
ENSMUSG00000000215_Ins2	1	0	0	0	1	0
ENSMUSG00000000216_Scnn1g	1	19	10	1	1	25
ENSMUSG00000000223_Drp2	2294	1384	1428	1984	1934	959
ENSMUSG00000000244_Tspan32	2	11	2	18	25	14
ENSMUSG00000000247_Lhx2	1446	171	131	765	892	465
ENSMUSG00000000248_Clec2g	0	0	0	6	0	0
ENSMUSG00000000253_Gmpr	473	352	514	341	418	329
ENSMUSG00000000263_Glra1	6	257	793	0	40	132
ENSMUSG00000000266_Mid2	885	1037	1206	710	1128	833
ENSMUSG00000000275_Trim25	259	348	339	783	1072	971
ENSMUSG00000000276_Dgke	1950	1704	1507	1610	1832	1519
ENSMUSG00000000278_Scpep1	387	623	566	320	663	456
ENSMUSG00000000282_Mnt	1054	986	933	807	1197	816
ENSMUSG00000000290_Itgb2	44	76	44	243	275	455
ENSMUSG00000000295_Hddc2	236	237	288	173	302	203
ENSMUSG00000000296_Tpd52l1	260	304	317	157	446	258
ENSMUSG00000000301_Pemt	30	49	44	24	31	40
ENSMUSG00000000303_Cdh1	82	68	28	42	229	174
ENSMUSG00000000305_Cdh4	1486	1676	1452	1056	3554	1207
ENSMUSG00000000308_Ckmt1	2228	2242	3856	1877	2776	1745
ENSMUSG00000000317_Bcl6b	285	202	127	223	174	130
ENSMUSG00000000318_Clec10a	9	9	4	3	10	14
ENSMUSG00000000320_Alox12	6	7	1	13	12	14
ENSMUSG00000000325_Arvcf	996	1509	1594	736	1267	862
ENSMUSG00000000326_Comt	942	882	848	713	852	717
ENSMUSG00000000339_Rtca	1087	1285	1318	969	1369	1085
ENSMUSG00000000340_Dbt	516	811	632	425	559	556
ENSMUSG00000000346_Dazap2	1786	3491	2592	1797	2454	2967
ENSMUSG00000000355_Mcts1	691	800	811	611	725	627
ENSMUSG00000000359_Rem1	4	7	9	3	8	3
ENSMUSG00000000365_Rnf17	31	21	20	20	18	21
ENSMUSG00000000374_Trappc10	2691	2785	2799	2178	3077	2406
ENSMUSG00000000378_Ccm2	790	831	770	636	790	596
ENSMUSG00000000381_Wap	0	0	0	0	0	0
ENSMUSG00000000384_Tbrg4	499	687	559	401	513	540
ENSMUSG00000000385_Tmprss2	5	11	1	2	13	4
ENSMUSG00000000386_Mx1	6	12	8	891	317	517
ENSMUSG00000000392_Fap	37	41	19	88	22	20
ENSMUSG00000000394_Gcg	1	20	34	4	0	2
ENSMUSG00000000399_Ndufa9	1838	2184	2294	1417	2086	1733
ENSMUSG00000000402_Egfl6	90	260	445	30	148	56
ENSMUSG00000000409_Lck	116	37	78	103	182	65
ENSMUSG00000000411_Tssk3	7	7	1	1	11	7
ENSMUSG00000000416_Cttnbp2	3283	1719	1980	2582	2133	1561
ENSMUSG00000000420_Galnt1	1448	2166	1981	1326	1944	1754
ENSMUSG00000000435_Myf5	2	1	1	0	0	0
ENSMUSG00000000439_Mkrn2	1149	1510	1193	934	1294	1061
ENSMUSG00000000440_Pparg	25	14	9	43	14	18
ENSMUSG00000000441_Raf1	2029	2988	2203	1764	2242	2445
ENSMUSG00000000486_Sept1	39	140	69	52	57	75
ENSMUSG00000000489_Pdgfb	813	567	606	660	940	465
ENSMUSG00000000530_Acvrl1	232	288	286	246	386	354
ENSMUSG00000000531_Grasp	389	106	84	321	318	134
ENSMUSG00000000532_Acvr1b	3403	2666	2772	3199	3611	2317
ENSMUSG00000000538_Tom1l2	3803	3748	4157	3272	3740	2967
ENSMUSG00000000544_Gpa33	0	1	1	0	0	0
ENSMUSG00000000552_Zfp385a	770	1247	1202	662	952	1098
ENSMUSG00000000555_Itga5	212	461	218	226	235	514
ENSMUSG00000000560_Gabra2	1437	1016	1505	852	1779	672
ENSMUSG00000000561_Wdr77	1731	2107	2071	1340	2103	1542
ENSMUSG00000000562_Adora3	13	24	15	20	43	24
ENSMUSG00000000563_Atp5f1	5142	6933	7355	4166	5694	4994
ENSMUSG00000000567_Sox9	570	1281	757	442	831	870
ENSMUSG00000000568_Hnrnpd	4676	7931	5620	3713	5814	5496
ENSMUSG00000000579_Dynlt1c	279	547	447	190	402	367
ENSMUSG00000000581_C1d	1371	1554	1475	1104	1751	1237
ENSMUSG00000000594_Gm2a	1869	2615	2887	1412	2539	2032
ENSMUSG00000000600_Krit1	1165	1863	1281	871	1302	1275
ENSMUSG00000000605_Clcn4	7128	6492	5362	5411	5883	5390
ENSMUSG00000000606_Vmn2r88	0	0	0	0	0	0
ENSMUSG00000000617_Grm6	0	1	2	1	0	0
ENSMUSG00000000627_Sema4f	1116	1118	932	689	957	841
ENSMUSG00000000628_Hk2	165	265	144	167	271	285
ENSMUSG00000000631_Myo18a	4662	4438	4536	3651	4671	3904
ENSMUSG00000000632_Sez6	7227	7868	4861	4870	5943	6859
ENSMUSG00000000673_Haao	1	1	3	1	4	6
ENSMUSG00000000682_Cd52	9	23	29	405	465	591
ENSMUSG00000000686_Abhd15	17	17	37	16	26	41
ENSMUSG00000000690_Hoxb6	0	95	1014	0	0	68
ENSMUSG00000000693_Loxl3	101	163	103	77	133	133
ENSMUSG00000000701_Tcl1b5	0	0	0	0	0	0
ENSMUSG00000000706_Btn1a1	0	5	1	0	1	3
ENSMUSG00000000708_Kat2b	394	1082	755	396	545	974
ENSMUSG00000000711_Rab5b	3737	3809	3833	2658	4289	3014
ENSMUSG00000000724_Cryba1	0	0	0	4	0	4
ENSMUSG00000000730_Dnmt3l	1	5	12	0	5	2
ENSMUSG00000000731_Aire	1	7	8	5	6	12
ENSMUSG00000000732_Icosl	44	139	59	133	154	206
ENSMUSG00000000738_Spg7	1079	1390	1258	1083	1359	1105
ENSMUSG00000000739_Sult5a1	6	13	7	2	6	7
ENSMUSG00000000740_Rpl13	5481	8251	6691	4388	6183	5785
ENSMUSG00000000743_Chmp1a	2082	1800	1707	1603	2018	1509
ENSMUSG00000000751_Rpa1	1421	1822	1300	804	1265	1190
ENSMUSG00000000753_Serpinf1	312	392	281	142	231	237
ENSMUSG00000000759_Tubgcp3	848	1578	1440	742	1209	1050
ENSMUSG00000000766_Oprm1	23	30	64	17	55	7
ENSMUSG00000000776_Polr3d	515	649	545	413	526	444
ENSMUSG00000000782_Tcf7	94	130	112	42	104	79
ENSMUSG00000000787_Ddx3x	7671	12354	7519	6685	9499	8517
ENSMUSG00000000791_Il12rb1	1	57	65	11	25	87
ENSMUSG00000000792_Slc5a5	235	108	156	130	276	82
ENSMUSG00000000794_Kcnn3	909	1065	1100	569	1112	571
ENSMUSG00000000804_Usp32	3333	3438	3293	2828	3576	2729
ENSMUSG00000000805_Car4	323	477	260	184	344	261
ENSMUSG00000000811_Txnrd3	279	343	266	165	282	183
ENSMUSG00000000817_Fasl	5	3	10	4	8	9
ENSMUSG00000000823_Zfp512b	3338	3247	3290	3102	3962	2754
ENSMUSG00000000826_Dnajc5	10326	10242	11368	8445	11898	8014
ENSMUSG00000000827_Tpd52l2	943	1336	1320	721	1068	1068
ENSMUSG00000000838_Fmr1	2400	3262	2342	2172	2215	2513
ENSMUSG00000000861_Bcl11a	3628	1306	1632	3120	2270	1921
ENSMUSG00000000869_Il4	3	4	11	10	14	8
ENSMUSG00000000876_Pxmp4	424	447	397	347	391	300
ENSMUSG00000000881_Dlg3	5017	3012	3284	3903	4494	2767
ENSMUSG00000000884_Gnb1l	88	126	148	50	93	103
ENSMUSG00000000889_Dbh	18	515	188	19	21	28
ENSMUSG00000000901_Mmp11	39	72	51	19	51	45
ENSMUSG00000000902_Smarcb1	1436	2494	1729	1168	1836	1605
ENSMUSG00000000903_Vpreb3	0	0	1	1	0	1
ENSMUSG00000000915_Hip1r	2343	3088	2523	1981	2103	2497
ENSMUSG00000000916_Nsun5	254	468	380	227	382	359
ENSMUSG00000000934_Top1mt	232	272	263	125	360	175
ENSMUSG00000000938_Hoxa10	0	0	0	0	0	0
ENSMUSG00000000942_Hoxa4	0	223	659	0	0	51
ENSMUSG00000000948_Gm38393	487	841	993	367	618	547
ENSMUSG00000000957_Mmp14	682	1710	1193	601	1200	1349
ENSMUSG00000000958_Slc7a7	26	56	48	78	74	90
ENSMUSG00000000959_Oxa1l	1058	1447	1328	914	1371	1148
ENSMUSG00000000976_Heatr6	564	961	677	451	721	648
ENSMUSG00000000982_Ccl3	3	9	14	66	26	46
ENSMUSG00000000983_Wfdc18	16	1	0	5	6	6
ENSMUSG00000001014_Icam4	6	1	0	5	3	4
ENSMUSG00000001016_Ilf2	2163	3917	2585	1832	2327	2798
ENSMUSG00000001017_Chtop	4649	6078	4994	3591	4716	4358
ENSMUSG00000001018_Snapin	688	1109	1131	625	798	760
ENSMUSG00000001020_S100a4	51	45	41	36	94	104
ENSMUSG00000001021_S100a3	14	16	13	7	14	23
ENSMUSG00000001023_S100a5	0	0	0	0	0	0
ENSMUSG00000001025_S100a6	137	199	188	134	285	290
ENSMUSG00000001027_Scn4a	2	2	4	3	1	3
ENSMUSG00000001029_Icam2	60	99	70	70	74	62
ENSMUSG00000001034_Mapk7	1000	1926	905	585	808	1352
ENSMUSG00000001036_Epn2	2384	2383	2224	1683	2433	1648
ENSMUSG00000001039_B9d1	138	176	154	101	141	93
ENSMUSG00000001052_Sec24b	1635	2112	2029	1336	1917	1479
ENSMUSG00000001053_N4bp3	175	483	420	173	225	237
ENSMUSG00000001054_Rmnd5b	675	590	599	506	584	561
ENSMUSG00000001056_Nhp2	603	697	474	404	490	438
ENSMUSG00000001062_Vps9d1	1142	1223	1317	1033	1276	1028
ENSMUSG00000001065_Zfp276	404	707	557	344	416	475
ENSMUSG00000001076_C1ql4	0	30	48	0	10	15
ENSMUSG00000001082_Mfsd10	337	449	316	349	499	380
ENSMUSG00000001089_Luzp1	1344	2322	2422	1203	1330	1781
ENSMUSG00000001095_Slc13a2	0	2	0	0	0	1
ENSMUSG00000001098_Kctd10	1021	1182	763	770	1132	1058
ENSMUSG00000001100_Poldip2	1489	2062	1713	1268	1611	1600
ENSMUSG00000001103_Sebox	20	21	6	14	3	17
ENSMUSG00000001105_Ift20	635	747	691	510	753	638
ENSMUSG00000001119_Col6a1	1085	980	921	903	1312	830
ENSMUSG00000001120_Pcbp3	969	1296	1446	1601	1066	1018
ENSMUSG00000001123_Lgals9	166	206	214	1180	1095	1641
ENSMUSG00000001127_Araf	4013	4536	4661	3094	5485	3438
ENSMUSG00000001128_Cfp	81	177	111	104	124	160
ENSMUSG00000001131_Timp1	12	35	15	55	37	162
ENSMUSG00000001134_Uxt	56	127	90	41	51	68
ENSMUSG00000001138_Cnnm3	803	1372	1051	630	976	1088
ENSMUSG00000001143_Lman2l	999	1124	1115	614	1099	727
ENSMUSG00000001150_Mcm3ap	1438	1691	1408	1214	1516	1285
ENSMUSG00000001151_Pcnt	486	1021	597	466	667	792
ENSMUSG00000001155_Ftcd	0	1	2	3	2	0
ENSMUSG00000001156_Mxd1	400	662	633	473	535	631
ENSMUSG00000001157_Gmcl1	908	1196	959	602	792	729
ENSMUSG00000001158_Snrnp27	641	822	747	598	689	675
ENSMUSG00000001166_Oas1c	18	26	26	38	30	53
ENSMUSG00000001168_Oas1h	0	1	0	8	5	2
ENSMUSG00000001173_Ocrl	1854	1967	2137	1239	2681	1506
ENSMUSG00000001175_Calm1	64389	37055	44959	55764	52806	33718
ENSMUSG00000001211_Agpat3	5695	6786	6068	5173	5833	5777
ENSMUSG00000001225_Slc26a3	8	3	3	2	6	4
ENSMUSG00000001227_Sema6b	2306	1360	1555	1853	2304	1256
ENSMUSG00000001228_Uhrf1	114	1276	395	114	145	464
ENSMUSG00000001229_Dpp9	1127	1582	1605	880	1357	1014
ENSMUSG00000001240_Ramp2	417	447	380	345	560	406
ENSMUSG00000001247_Lsr	177	286	192	188	337	375
ENSMUSG00000001248_Gramd1a	3056	3857	3164	2571	3358	2836
ENSMUSG00000001249_Hpn	12	32	62	17	25	27
ENSMUSG00000001260_Gabrg1	823	1260	1594	400	1995	899
ENSMUSG00000001270_Ckb	9906	23690	19148	10057	11949	17021
ENSMUSG00000001280_Sp1	730	1588	974	595	903	1017
ENSMUSG00000001281_Itgb7	7	44	50	6	46	74
ENSMUSG00000001285_Myg1	449	568	428	304	510	392
ENSMUSG00000001288_Rarg	207	143	148	102	187	128
ENSMUSG00000001289_Pfdn5	1793	2090	1978	1449	2264	1683
ENSMUSG00000001300_Efnb2	2325	1162	967	1969	3013	1182
ENSMUSG00000001305_Rrp15	249	303	269	204	309	239
ENSMUSG00000001313_Rnd2	1332	5532	5252	814	2280	3259
ENSMUSG00000001323_Srr	2645	2004	1628	2059	2297	1746
ENSMUSG00000001333_Sync	17	85	90	12	33	39
ENSMUSG00000001334_Fndc5	793	1448	1833	654	733	1053
ENSMUSG00000001348_Acp5	7	6	1	20	20	41
ENSMUSG00000001349_Cnn1	18	10	12	9	21	13
ENSMUSG00000001366_Fbxo9	1632	1902	2321	1396	1791	1550
ENSMUSG00000001376_Vps50	1862	1634	1472	1557	1836	1339
ENSMUSG00000001380_Hars	2186	1926	1910	1722	2246	1549
ENSMUSG00000001383_Zmat2	3124	2247	1859	2689	2721	2060
ENSMUSG00000001403_Ube2c	65	904	275	51	95	264
ENSMUSG00000001415_Smg5	1632	2322	1963	1507	1950	1885
ENSMUSG00000001416_Cct3	2699	4216	3342	2201	3298	3048
ENSMUSG00000001418_Glmp	472	642	576	516	592	623
ENSMUSG00000001419_Mef2d	4491	3333	2835	4148	4687	3188
ENSMUSG00000001420_Tmem79	3	8	3	3	3	5
ENSMUSG00000001424_Snd1	2423	2547	2060	1692	2388	1891
ENSMUSG00000001435_Col18a1	467	1670	893	233	777	1293
ENSMUSG00000001436_Slc19a1	408	451	333	310	344	340
ENSMUSG00000001440_Kpnb1	5244	8637	6399	3830	5711	5193
ENSMUSG00000001441_Npepps	4084	4785	4718	3216	4564	3468
ENSMUSG00000001444_Tbx21	3	3	5	120	9	6
ENSMUSG00000001445_Mrpl10	725	835	836	542	924	725
ENSMUSG00000001467_Cyp51	3117	5120	5412	2312	3657	3478
ENSMUSG00000001472_Tcf25	11802	13260	15638	9956	14561	10778
ENSMUSG00000001473_Tubb6	130	289	214	115	122	147
ENSMUSG00000001482_Def8	1155	1591	1634	933	1367	1073
ENSMUSG00000001493_Meox1	47	60	45	32	56	31
ENSMUSG00000001494_Sost	2	8	8	6	2	6
ENSMUSG00000001496_Nkx2-1	38	0	0	4	435	9
ENSMUSG00000001497_Pax9	0	0	0	0	0	2
ENSMUSG00000001504_Irx2	7	692	351	4	66	301
ENSMUSG00000001506_Col1a1	1055	1896	837	405	1257	1094
ENSMUSG00000001507_Itga3	466	1097	1222	293	855	899
ENSMUSG00000001508_Sgca	2	1	3	2	1	5
ENSMUSG00000001510_Dlx3	0	14	2	2	2	9
ENSMUSG00000001517_Foxm1	127	1173	405	70	118	429
ENSMUSG00000001518_Itfg2	276	578	517	298	413	505
ENSMUSG00000001520_Nrip2	178	292	405	171	326	205
ENSMUSG00000001521_Tulp3	447	976	617	411	659	633
ENSMUSG00000001524_Gtf2h4	172	259	174	139	164	189
ENSMUSG00000001525_Tubb5	31650	32323	24261	22756	31001	21177
ENSMUSG00000001542_Ell2	345	491	618	371	312	433
ENSMUSG00000001552_Jup	1030	1044	718	888	901	970
ENSMUSG00000001555_Fkbp10	348	483	319	182	340	340
ENSMUSG00000001558_Klhl10	6	12	7	1	18	15
ENSMUSG00000001566_Mnx1	0	0	6	0	0	0
ENSMUSG00000001569_Nom1	607	790	642	633	760	666
ENSMUSG00000001576_Ergic1	3428	2922	2445	2499	3539	2461
ENSMUSG00000001583_Tnk1	6	2	0	0	0	1
ENSMUSG00000001588_Acap1	3	15	6	9	7	23
ENSMUSG00000001604_Tcea3	18	26	13	3	32	16
ENSMUSG00000001622_Csn3	0	0	0	0	0	0
ENSMUSG00000001627_Ifrd1	890	1047	644	864	944	977
ENSMUSG00000001630_Stk38l	509	572	585	423	606	518
ENSMUSG00000001632_Brpf1	669	1571	778	565	788	1379
ENSMUSG00000001642_Akr1b3	861	966	896	743	926	642
ENSMUSG00000001655_Hoxc13	0	0	0	0	0	0
ENSMUSG00000001656_Hoxc11	0	0	0	0	0	0
ENSMUSG00000001657_Hoxc8	0	0	0	0	0	0
ENSMUSG00000001661_Hoxc6	0	1	176	0	0	0
ENSMUSG00000001663_Gstt1	50	174	118	38	137	149
ENSMUSG00000001665_Gstt3	18	61	38	16	42	33
ENSMUSG00000001666_Ddt	301	618	553	211	308	477
ENSMUSG00000001670_Tat	1	2	0	0	0	0
ENSMUSG00000001672_Marveld3	6	17	7	5	9	6
ENSMUSG00000001674_Ddx18	400	767	505	307	569	562
ENSMUSG00000001687_Ubl3	2124	4251	4046	1837	2322	3008
ENSMUSG00000001700_Gramd3	378	1127	985	217	449	634
ENSMUSG00000001707_Eef1e1	754	1161	985	488	945	724
ENSMUSG00000001729_Akt1	3442	4586	4133	2484	3569	3420
ENSMUSG00000001739_Cldn15	2	4	5	3	2	3
ENSMUSG00000001741_Il16	124	1124	357	66	119	1308
ENSMUSG00000001750_Tcirg1	245	353	366	386	697	654
ENSMUSG00000001751_Naglu	178	216	170	166	254	244
ENSMUSG00000001755_Coasy	662	760	532	457	539	523
ENSMUSG00000001761_Smo	297	1193	533	166	446	586
ENSMUSG00000001763_Tspan33	329	325	444	269	457	267
ENSMUSG00000001767_Crnkl1	400	720	449	375	458	578
ENSMUSG00000001768_Rin2	385	645	554	424	744	698
ENSMUSG00000001773_Folh1	106	185	248	134	240	221
ENSMUSG00000001774_Chordc1	1764	2021	2068	1215	1981	1417
ENSMUSG00000001783_Rtcb	1936	2612	2300	1843	2518	2241
ENSMUSG00000001785_Pwp1	593	900	718	430	599	611
ENSMUSG00000001786_Fbxo7	1339	2105	1831	970	1550	1369
ENSMUSG00000001794_Capns1	2357	2986	2956	1799	2856	2286
ENSMUSG00000001802_Lrp3	2027	2014	1933	1433	2062	1619
ENSMUSG00000001804_Dsg4	0	0	2	0	0	0
ENSMUSG00000001815_Evx2	0	106	103	0	0	23
ENSMUSG00000001819_Hoxd13	0	2	2	0	0	0
ENSMUSG00000001823_Hoxd12	0	0	0	0	0	0
ENSMUSG00000001827_Folr1	25	107	20	2	24	72
ENSMUSG00000001829_Clpb	985	1008	983	740	1035	639
ENSMUSG00000001833_Sept7	8912	10141	9701	7777	8988	7688
ENSMUSG00000001844_Zdhhc4	381	507	404	284	416	357
ENSMUSG00000001847_Rac1	7653	10040	8785	6143	8268	7655
ENSMUSG00000001855_Nup214	822	1350	1127	683	1037	1020
ENSMUSG00000001864_Aif1l	132	300	234	67	193	127
ENSMUSG00000001865_Cpa3	3	3	0	1	4	5
ENSMUSG00000001870_Ltbp1	170	176	175	258	149	176
ENSMUSG00000001891_Ugp2	1869	2272	2164	1245	1618	1533
ENSMUSG00000001901_Kcnh6	44	109	137	30	68	47
ENSMUSG00000001909_Trmt1	1158	1269	1283	1216	1446	1146
ENSMUSG00000001910_Nacc1	2201	2823	2182	1746	2186	2119
ENSMUSG00000001911_Nfix	9952	13000	4983	5807	3811	10682
ENSMUSG00000001918_Slc1a5	104	245	137	71	156	136
ENSMUSG00000001924_Uba1	11010	12616	10732	8724	11247	9652
ENSMUSG00000001930_Vwf	719	880	571	933	1233	1810
ENSMUSG00000001942_Siae	471	481	514	428	628	334
ENSMUSG00000001943_Vsig2	164	43	29	259	175	108
ENSMUSG00000001946_Esam	357	538	395	329	489	487
ENSMUSG00000001948_Spa17	30	87	60	23	39	39
ENSMUSG00000001962_Fam50a	667	954	662	539	844	680
ENSMUSG00000001964_Emd	750	1013	761	570	817	718
ENSMUSG00000001983_Taco1	122	232	210	140	179	171
ENSMUSG00000001985_Grik3	2569	2586	2678	2782	2690	1647
ENSMUSG00000001986_Gria3	3719	2218	2222	3627	4230	1682
ENSMUSG00000001988_Npas1	272	118	149	185	227	102
ENSMUSG00000001995_Sipa1l2	1471	3211	2557	1270	1330	2621
ENSMUSG00000001998_Ap4e1	466	697	662	433	562	558
ENSMUSG00000001999_Blvra	223	303	299	164	250	222
ENSMUSG00000002006_Pdzd4	3748	3016	2717	2944	4592	2676
ENSMUSG00000002007_Srpk3	57	238	232	37	62	118
ENSMUSG00000002010_Idh3g	1690	2397	2343	1418	1959	1897
ENSMUSG00000002012_Pnck	1531	1048	1726	1112	2293	945
ENSMUSG00000002014_Ssr4	773	1203	1080	688	1192	856
ENSMUSG00000002015_Bcap31	724	1046	1028	606	992	808
ENSMUSG00000002017_Fam98a	1466	1945	1858	1019	1495	1515
ENSMUSG00000002020_Ltbp2	46	753	239	40	15	813
ENSMUSG00000002028_Kmt2a	2606	3873	3657	2684	3163	2801
ENSMUSG00000002031_Ift46	715	1106	931	541	862	763
ENSMUSG00000002032_Tmem25	675	1058	1138	582	751	707
ENSMUSG00000002033_Cd3g	3	0	3	0	3	4
ENSMUSG00000002043_Trappc6a	67	104	99	56	83	76
ENSMUSG00000002052_Supt6	3861	3832	3084	3292	4232	3522
ENSMUSG00000002055_Spag5	95	1071	673	96	132	790
ENSMUSG00000002057_Foxn1	1	0	0	0	0	0
ENSMUSG00000002058_Unc119	479	783	776	337	571	509
ENSMUSG00000002059_Rab34	418	596	512	395	506	484
ENSMUSG00000002064_Sdf2	866	998	975	656	1238	818
ENSMUSG00000002068_Ccne1	216	287	313	182	277	209
ENSMUSG00000002076_Hsf2bp	4	4	5	4	15	7
ENSMUSG00000002083_Bbc3	334	233	168	206	260	154
ENSMUSG00000002100_Mybpc3	8	1340	392	10	3	1081
ENSMUSG00000002102_Psmc3	2910	3015	2582	2494	3225	2658
ENSMUSG00000002103_Acp2	2127	2246	1983	1697	2666	1887
ENSMUSG00000002104_Rapsn	8	5	8	2	14	4
ENSMUSG00000002105_Slc39a13	306	504	424	207	343	333
ENSMUSG00000002107_Celf2	14458	11074	5747	12197	12045	9797
ENSMUSG00000002108_Nr1h3	28	36	40	14	49	60
ENSMUSG00000002109_Ddb2	213	342	274	163	198	271
ENSMUSG00000002111_Spi1	95	87	78	217	268	265
ENSMUSG00000002129_Sf3a1	1920	2885	2208	1639	2314	2147
ENSMUSG00000002147_Stat6	224	173	147	267	348	337
ENSMUSG00000002190_Clgn	452	852	1237	341	497	529
ENSMUSG00000002204_Napsa	7	8	8	10	50	71
ENSMUSG00000002205_Vrk3	371	651	447	366	419	473
ENSMUSG00000002210_Smg9	542	700	485	439	484	561
ENSMUSG00000002221_Paxip1	1008	1324	1048	818	1118	1030
ENSMUSG00000002222_Rmnd5a	3140	3873	2948	2387	3104	3296
ENSMUSG00000002227_Mov10	232	268	210	394	502	378
ENSMUSG00000002228_Ppm1j	11	81	44	56	12	44
ENSMUSG00000002233_Rhoc	339	652	560	360	524	516
ENSMUSG00000002240_Prr27	0	0	0	0	0	0
ENSMUSG00000002249_Tead3	82	199	140	62	152	142
ENSMUSG00000002250_Ppard	360	609	443	329	437	543
ENSMUSG00000002257_Def6	116	141	134	79	154	131
ENSMUSG00000002265_Peg3	9162	12839	18456	6915	20062	9489
ENSMUSG00000002266_Zim1	648	767	916	185	1896	408
ENSMUSG00000002274_Metrn	354	1072	1019	244	432	549
ENSMUSG00000002279_Lmf1	206	376	369	197	317	235
ENSMUSG00000002280_Narfl	384	621	418	358	400	440
ENSMUSG00000002289_Angptl4	139	307	215	195	304	233
ENSMUSG00000002297_Dbf4	110	625	206	97	176	275
ENSMUSG00000002307_Daxx	522	800	629	740	826	921
ENSMUSG00000002308_Cd320	171	243	214	137	219	162
ENSMUSG00000002319_Ipo4	2264	2370	2511	1750	2764	2095
ENSMUSG00000002320_Tm9sf1	706	976	759	561	815	793
ENSMUSG00000002324_Rec8	120	542	409	92	290	393
ENSMUSG00000002325_Irf9	285	381	280	1320	1774	1688
ENSMUSG00000002326_Gmpr2	292	463	360	293	425	351
ENSMUSG00000002329_Mdp1	819	1006	869	673	1032	787
ENSMUSG00000002332_Dhrs1	996	1105	1083	793	1007	883
ENSMUSG00000002341_Ncan	14725	14537	13519	8257	13652	7684
ENSMUSG00000002342_Tmem161a	442	531	430	320	515	381
ENSMUSG00000002343_Armc6	995	739	854	646	982	565
ENSMUSG00000002345_Borcs8	329	320	289	255	321	278
ENSMUSG00000002346_Slc25a42	514	557	520	474	580	435
ENSMUSG00000002365_Snx9	217	344	302	177	296	289
ENSMUSG00000002372_Ranbp3	1544	1711	1454	1266	1690	1510
ENSMUSG00000002379_Ndufa11	1087	1368	1513	868	1278	1079
ENSMUSG00000002384_Bmp8b	14	23	42	4	12	12
ENSMUSG00000002393_Nr2f6	325	509	493	233	360	374
ENSMUSG00000002395_Use1	630	911	771	566	805	767
ENSMUSG00000002396_Ocel1	544	390	352	336	455	279
ENSMUSG00000002409_Dyrk1b	340	410	319	299	372	334
ENSMUSG00000002413_Braf	2924	2927	3021	2604	3188	2535
ENSMUSG00000002416_Ndufb2	980	1275	1450	811	1204	948
ENSMUSG00000002428_Hltf	527	742	619	473	616	501
ENSMUSG00000002455_Prpf6	1220	1619	1340	919	1399	1354
ENSMUSG00000002458_Rgs19	550	402	542	373	644	310
ENSMUSG00000002459_Rgs20	557	451	400	409	622	301
ENSMUSG00000002475_Abhd3	572	1039	1074	340	675	556
ENSMUSG00000002477_Snrpd1	789	1438	1051	683	957	993
ENSMUSG00000002486_Tchp	246	646	345	246	391	435
ENSMUSG00000002489_Tiam1	2631	1226	971	1887	2719	1202
ENSMUSG00000002496_Tsc2	2679	2828	2537	2026	2978	2241
ENSMUSG00000002500_Rpl3l	5	7	6	2	9	2
ENSMUSG00000002504_Slc9a3r2	757	835	1107	641	839	677
ENSMUSG00000002524_Puf60	2577	3551	2965	1949	2966	2496
ENSMUSG00000002546_Golga2	2099	2246	2279	1764	2455	2033
ENSMUSG00000002550_Uck1	999	1077	873	800	1201	764
ENSMUSG00000002565_Scin	1	8	0	0	10	2
ENSMUSG00000002578_Ikzf4	361	273	273	224	389	205
ENSMUSG00000002580_Mien1	756	798	815	548	774	564
ENSMUSG00000002588_Pon1	1	2	2	0	0	0
ENSMUSG00000002602_Axl	759	1200	1101	981	1493	1331
ENSMUSG00000002603_Tgfb1	156	273	176	150	315	334
ENSMUSG00000002608_Ccdc97	828	1207	984	679	1019	905
ENSMUSG00000002617_Zfp40	989	686	644	597	932	584
ENSMUSG00000002625_Akap8l	1490	1748	1633	1578	2001	1504
ENSMUSG00000002633_Shh	66	127	148	35	156	90
ENSMUSG00000002635_Pdcd2l	222	345	271	163	252	222
ENSMUSG00000002658_Gtf2f1	923	1170	942	989	1072	1153
ENSMUSG00000002660_Clpp	513	607	587	363	556	480
ENSMUSG00000002661_Alkbh7	198	263	268	110	272	195
ENSMUSG00000002664_Pspn	1	0	0	0	0	0
ENSMUSG00000002668_Dennd1c	30	35	18	26	48	42
ENSMUSG00000002679_Med6	225	274	245	198	212	217
ENSMUSG00000002688_Prkd1	193	252	220	116	204	198
ENSMUSG00000002699_Lcp2	155	84	62	296	342	371
ENSMUSG00000002718_Cse1l	2265	2929	2768	1617	2268	2097
ENSMUSG00000002728_Naa20	935	1191	1180	798	1182	927
ENSMUSG00000002731_Prkra	470	773	736	271	557	460
ENSMUSG00000002732_Fkbp7	39	71	26	30	52	58
ENSMUSG00000002733_Plekha3	547	649	583	438	618	499
ENSMUSG00000002741_Ykt6	3192	3120	2623	2820	3045	2533
ENSMUSG00000002748_Baz1b	2191	4874	2919	2035	2476	3064
ENSMUSG00000002763_Pex6	580	735	714	437	575	504
ENSMUSG00000002767_Mrpl2	413	619	517	330	470	458
ENSMUSG00000002768_Mea1	952	1049	1125	730	1253	760
ENSMUSG00000002769_Gnmt	3	21	28	4	10	15
ENSMUSG00000002771_Grin2d	1330	1379	2056	1015	1777	971
ENSMUSG00000002778_Kdelr1	1216	1419	1209	901	1412	1054
ENSMUSG00000002781_Tmem143	373	358	353	254	301	252
ENSMUSG00000002791_Pdxk-ps	0	1	0	4	0	0
ENSMUSG00000002797_Ggct	323	340	403	177	298	223
ENSMUSG00000002799_Jag2	939	802	977	738	1196	740
ENSMUSG00000002803_Btbd6	786	601	597	598	793	555
ENSMUSG00000002804_Nudt14	78	130	100	49	109	79
ENSMUSG00000002808_Epdr1	812	1001	929	649	880	781
ENSMUSG00000002812_Flii	1272	1852	1745	943	1563	1360
ENSMUSG00000002814_Top3a	124	233	146	94	120	186
ENSMUSG00000002820_Atg4d	384	631	566	332	426	513
ENSMUSG00000002825_Qtrt1	193	277	219	179	219	212
ENSMUSG00000002831_Plin4	11	12	9	16	25	7
ENSMUSG00000002833_Hdgfrp2	1496	1756	1485	1294	1940	1454
ENSMUSG00000002835_Chaf1a	199	602	260	188	185	266
ENSMUSG00000002844_Adprh	1561	2054	1800	1383	1878	1402
ENSMUSG00000002845_Tmem39a	172	268	187	102	196	198
ENSMUSG00000002846_Timmdc1	281	421	400	240	306	279
ENSMUSG00000002847_Pla1a	8	17	24	61	109	131
ENSMUSG00000002870_Mcm2	156	1110	436	112	169	433
ENSMUSG00000002871_Tpra1	332	439	500	298	495	390
ENSMUSG00000002881_Nab1	933	977	815	831	1038	963
ENSMUSG00000002885_Adgre5	303	441	334	216	474	465
ENSMUSG00000002897_Il17ra	141	196	200	228	233	342
ENSMUSG00000002900_Lamb1	1195	1357	819	728	929	948
ENSMUSG00000002908_Kcnn1	551	335	390	548	315	325
ENSMUSG00000002910_Arrdc2	119	141	100	131	121	138
ENSMUSG00000002930_Ppp1r17	14	257	163	9	130	338
ENSMUSG00000002944_Cd36	41	133	22	109	222	122
ENSMUSG00000002948_Map2k7	1179	2059	1484	1219	1723	1670
ENSMUSG00000002949_Timm44	1189	1296	1304	1032	1556	1181
ENSMUSG00000002957_Ap2a2	6769	5445	5373	5019	7077	4873
ENSMUSG00000002963_Pnkp	403	483	461	315	410	418
ENSMUSG00000002968_Med25	1603	1898	1438	1352	1767	1494
ENSMUSG00000002980_Bcam	223	606	851	196	608	341
ENSMUSG00000002981_Clptm1	3685	3964	4557	2802	4437	3303
ENSMUSG00000002983_Relb	128	78	93	149	166	141
ENSMUSG00000002984_Tomm40	1115	1292	1391	916	1224	938
ENSMUSG00000002985_Apoe	20022	39544	40607	16056	35798	28298
ENSMUSG00000002992_Apoc2	0	2	0	19	27	59
ENSMUSG00000002996_Hbp1	525	1362	851	497	744	1154
ENSMUSG00000002997_Prkar2b	4130	3283	3507	3076	4439	2225
ENSMUSG00000003031_Cdkn1b	1496	3749	1383	1414	1265	2956
ENSMUSG00000003032_Klf4	153	141	142	91	245	163
ENSMUSG00000003033_Ap1m1	1901	2242	2111	1510	2276	1542
ENSMUSG00000003037_Rab8a	1006	1408	1113	828	1294	1181
ENSMUSG00000003038_Hmgn2	3080	9628	4522	2470	3247	5111
ENSMUSG00000003039_Fam32a	1851	2133	1570	1415	2258	1748
ENSMUSG00000003051_Elf3	3	7	4	1	5	8
ENSMUSG00000003053_Cyp2c29	0	0	0	0	0	0
ENSMUSG00000003062_Stard3nl	1066	1280	1234	798	1320	910
ENSMUSG00000003068_Stk11	1304	2161	1552	1234	1573	1566
ENSMUSG00000003070_Efna2	369	332	312	225	296	262
ENSMUSG00000003072_Atp5d	2933	3263	3205	2188	2811	2467
ENSMUSG00000003099_Ppp5c	2441	2542	2294	2014	2561	2120
ENSMUSG00000003119_Cdk12	515	854	657	483	637	709
ENSMUSG00000003123_Lipe	155	298	244	141	252	294
ENSMUSG00000003131_Pafah1b2	5392	6966	6573	4182	6576	5105
ENSMUSG00000003134_Tbc1d8	371	503	464	415	466	501
ENSMUSG00000003135_Cnot11	731	759	568	688	819	740
ENSMUSG00000003153_Slc2a3	4621	3206	3702	3398	5653	2727
ENSMUSG00000003154_Foxj2	928	1021	880	742	1085	926
ENSMUSG00000003161_Sri	1171	1548	1218	920	1241	1196
ENSMUSG00000003166_Dgcr2	3278	4395	3610	2308	3952	3422
ENSMUSG00000003184_Irf3	318	678	511	215	392	493
ENSMUSG00000003190_Bcl2l12	39	111	65	18	23	47
ENSMUSG00000003198_Zfp959	140	210	168	94	134	162
ENSMUSG00000003199_Mpnd	1200	1765	1347	867	1404	1119
ENSMUSG00000003200_Sh3gl1	964	1270	869	745	879	975
ENSMUSG00000003206_Ebi3	35	20	36	27	29	34
ENSMUSG00000003208_Ccdc94	129	213	131	147	139	146
ENSMUSG00000003226_Ranbp2	2639	3317	2540	2657	3086	2616
ENSMUSG00000003227_Edar	15	2	7	7	15	14
ENSMUSG00000003228_Grk5	263	318	240	255	272	307
ENSMUSG00000003233_Dvl3	1074	1767	1182	1013	1079	1394
ENSMUSG00000003234_Abcf3	1143	1351	1233	889	1390	1103
ENSMUSG00000003235_Eif2b5	1284	1595	1611	927	1367	1100
ENSMUSG00000003269_Cyth2	1743	2031	1653	1589	1597	1545
ENSMUSG00000003271_Sult2b1	334	114	118	227	204	124
ENSMUSG00000003273_Car11	1691	971	1252	1409	1669	961
ENSMUSG00000003279_Dlgap1	6184	3524	3886	6110	6050	3977
ENSMUSG00000003282_Plag1	39	65	69	49	40	37
ENSMUSG00000003283_Hck	46	111	126	233	254	333
ENSMUSG00000003299_Mrpl4	554	902	792	485	612	679
ENSMUSG00000003308_Keap1	1324	1344	1189	1087	1605	1144
ENSMUSG00000003309_Ap1m2	18	53	47	7	42	23
ENSMUSG00000003316_Glg1	4755	5268	4676	3927	5423	4093
ENSMUSG00000003341_Atp8b3	9	38	46	5	23	17
ENSMUSG00000003344_Btbd2	1442	1540	1885	1156	1780	1198
ENSMUSG00000003345_Csnk1g2	2208	2474	2040	1928	2472	1897
ENSMUSG00000003346_Abhd17a	1741	1633	1693	1413	1750	1228
ENSMUSG00000003348_Mob3a	361	596	458	231	449	398
ENSMUSG00000003352_Cacnb3	3411	2306	2052	2989	3304	1957
ENSMUSG00000003354_Ccdc65	175	119	131	161	189	95
ENSMUSG00000003355_Fkbp11	14	45	26	12	18	21
ENSMUSG00000003360_Ddx23	1349	2238	1679	1049	1597	1733
ENSMUSG00000003363_Pld3	9150	4383	6125	5962	10356	3778
ENSMUSG00000003378_Grik5	4797	3178	3524	3402	5044	2692
ENSMUSG00000003379_Cd79a	4	7	2	1	10	5
ENSMUSG00000003380_Rabac1	1774	2145	2259	1253	2135	1566
ENSMUSG00000003382_Etv3	448	653	432	459	626	587
ENSMUSG00000003402_Prkcsh	1598	2206	2020	1212	2041	1653
ENSMUSG00000003410_Elavl3	7487	11148	9615	5864	7998	8022
ENSMUSG00000003411_Rab3b	2310	1031	1723	1510	2307	944
ENSMUSG00000003418_St8sia6	64	264	353	51	237	97
ENSMUSG00000003420_Fcgrt	0	0	0	4	0	3
ENSMUSG00000003421_Nosip	786	913	728	689	911	828
ENSMUSG00000003423_Pih1d1	426	538	460	343	531	391
ENSMUSG00000003429_Rps11	3337	5422	3937	2555	3882	3890
ENSMUSG00000003435_Supt5	3225	3722	3218	2590	3706	2976
ENSMUSG00000003436_Dll3	66	166	138	21	82	90
ENSMUSG00000003437_Paf1	1328	1819	1523	1161	1714	1572
ENSMUSG00000003438_Timm50	529	951	691	418	581	589
ENSMUSG00000003444_Med29	250	323	284	202	320	242
ENSMUSG00000003452_Bicd1	1635	2446	2321	1276	1861	1622
ENSMUSG00000003458_Ncstn	1708	2395	1713	1392	2036	2043
ENSMUSG00000003464_Pex19	2138	3212	3032	1622	2508	2119
ENSMUSG00000003469_Phyhip	4582	2002	1082	4212	3258	2735
ENSMUSG00000003476_Crhr2	39	17	24	25	108	14
ENSMUSG00000003477_Inmt	0	2	3	0	0	4
ENSMUSG00000003484_Cyp4f18	0	5	4	57	61	84
ENSMUSG00000003500_Impdh1	1699	1404	1295	1146	1313	1053
ENSMUSG00000003505_Psg18	0	0	0	0	0	0
ENSMUSG00000003518_Dusp3	2918	2131	2500	2403	2438	1881
ENSMUSG00000003526_Prodh	115	113	72	157	189	186
ENSMUSG00000003527_Dgcr14	613	643	529	450	594	621
ENSMUSG00000003528_Slc25a1	1301	1215	1396	669	1206	759
ENSMUSG00000003531_Dgcr6	924	797	677	680	801	663
ENSMUSG00000003534_Ddr1	943	3161	2602	830	1413	2149
ENSMUSG00000003541_Ier3	57	121	114	92	131	161
ENSMUSG00000003545_Fosb	111	10	7	91	47	15
ENSMUSG00000003546_Klc4	242	568	426	213	310	407
ENSMUSG00000003549_Ercc1	405	469	380	313	347	312
ENSMUSG00000003555_Cyp17a1	1	2	0	1	1	4
ENSMUSG00000003559_As3mt	117	308	356	112	266	129
ENSMUSG00000003573_Homer3	185	1447	597	113	201	1034
ENSMUSG00000003575_Crtc1	3551	2866	2484	2905	3156	2552
ENSMUSG00000003581_Rnf215	463	680	559	370	560	513
ENSMUSG00000003585_Sec14l2	336	636	607	333	399	428
ENSMUSG00000003604_Aven	258	302	302	156	261	240
ENSMUSG00000003617_Cp	218	363	202	534	933	1254
ENSMUSG00000003623_Crot	542	1095	986	490	648	760
ENSMUSG00000003644_Rps6ka1	342	1189	677	295	604	1098
ENSMUSG00000003657_Calb2	1622	2140	2439	1478	4507	2492
ENSMUSG00000003660_Snrnp200	2922	4262	3106	2706	3133	3299
ENSMUSG00000003662_Ciao1	787	995	925	741	1021	795
ENSMUSG00000003665_Has1	16	11	27	0	9	19
ENSMUSG00000003680_Taf6l	314	377	328	224	392	315
ENSMUSG00000003721_Insig2	587	934	833	521	951	674
ENSMUSG00000003731_Kpna6	2617	2626	2391	2052	2884	2166
ENSMUSG00000003746_Man1a	831	957	1305	837	772	965
ENSMUSG00000003752_Itpkc	150	258	171	116	221	223
ENSMUSG00000003762_Coq8b	328	378	295	273	504	228
ENSMUSG00000003778_Brd8	1358	2969	2057	1348	2024	2126
ENSMUSG00000003779_Kif20a	54	549	157	50	95	232
ENSMUSG00000003808_Farsa	871	1141	884	723	1031	908
ENSMUSG00000003809_Gcdh	513	754	638	354	556	491
ENSMUSG00000003810_Mast2	3593	3657	3173	2891	3656	2964
ENSMUSG00000003812_Dnase2a	262	275	273	227	323	305
ENSMUSG00000003813_Rad23a	791	1016	917	626	963	746
ENSMUSG00000003814_Calr	10649	13787	12308	7384	10760	8539
ENSMUSG00000003824_Syce2	151	256	136	83	202	150
ENSMUSG00000003847_Nfat5	1827	3023	2447	1837	2234	2265
ENSMUSG00000003848_Nob1	557	741	572	505	649	585
ENSMUSG00000003849_Nqo1	46	127	127	47	107	93
ENSMUSG00000003863_Ppfia3	4328	2663	3020	3396	3646	2474
ENSMUSG00000003865_Gys1	453	827	605	280	443	494
ENSMUSG00000003868_Ruvbl2	588	1144	739	424	734	680
ENSMUSG00000003872_Lin7b	461	215	352	361	407	204
ENSMUSG00000003873_Bax	717	1071	838	586	867	778
ENSMUSG00000003882_Il7r	1	2	1	7	7	23
ENSMUSG00000003923_Tfam	655	1009	826	533	864	699
ENSMUSG00000003929_Zfp81	932	1108	687	723	783	854
ENSMUSG00000003934_Efnb3	5517	2782	3155	2211	6778	2006
ENSMUSG00000003948_Mmd	6814	3285	3777	5092	5425	3183
ENSMUSG00000003949_Hlf	1380	1103	1553	1647	1270	1350
ENSMUSG00000003955_Fam162a	276	518	442	189	350	368
ENSMUSG00000003970_Rpl8	4330	7501	5884	3728	5464	5466
ENSMUSG00000003974_Grm3	992	693	746	745	538	492
ENSMUSG00000003992_Ssbp2	2349	1427	1597	1661	2283	1218
ENSMUSG00000004018_Fancl	202	241	220	161	279	166
ENSMUSG00000004031_Brinp2	2761	1945	1838	2983	3059	1934
ENSMUSG00000004032_Gstm5	1412	1930	1807	1164	1723	1340
ENSMUSG00000004035_Gstm7	143	301	245	137	250	190
ENSMUSG00000004038_Gstm3	0	0	2	0	1	1
ENSMUSG00000004040_Stat3	1046	1846	1566	1229	1775	1972
ENSMUSG00000004043_Stat5a	43	89	64	60	67	102
ENSMUSG00000004044_Ptrf	524	722	464	280	758	705
ENSMUSG00000004054_Map3k11	323	635	520	254	423	563
ENSMUSG00000004056_Akt2	1961	3003	1735	1904	1509	2245
ENSMUSG00000004069_Dnaja3	1311	1404	1460	966	1541	1049
ENSMUSG00000004070_Hmox2	1251	1218	1294	968	1411	1100
ENSMUSG00000004071_Cdip1	2924	3577	3954	2328	3814	2710
ENSMUSG00000004085_Map3k20	198	337	264	175	231	192
ENSMUSG00000004096_Cwc15	806	1392	1207	758	1126	1091
ENSMUSG00000004098_Col5a3	83	286	348	153	270	324
ENSMUSG00000004099_Dnmt1	2148	3715	2799	1752	2633	2376
ENSMUSG00000004100_Ppan	434	664	473	241	437	475
ENSMUSG00000004105_Angptl2	139	271	104	25	101	141
ENSMUSG00000004110_Cacna1e	7688	7613	7556	6793	7544	6850
ENSMUSG00000004113_Cacna1b	4666	3682	4313	3733	4861	2777
ENSMUSG00000004127_Trmt10a	199	241	238	153	212	145
ENSMUSG00000004151_Etv1	1953	1389	972	1709	1545	1555
ENSMUSG00000004187_Kifc2	6791	4785	6120	5398	7120	4170
ENSMUSG00000004207_Psap	27195	26540	29471	23223	38953	24787
ENSMUSG00000004221_Ikbkg	888	1102	927	789	1037	921
ENSMUSG00000004231_Pax2	0	694	932	0	5	319
ENSMUSG00000004233_Wars2	172	253	205	147	258	195
ENSMUSG00000004263_Atn1	4686	4338	4186	3584	5421	4080
ENSMUSG00000004264_Phb2	1365	2032	1707	1231	1610	1562
ENSMUSG00000004266_Ptpn6	64	101	56	267	339	386
ENSMUSG00000004267_Eno2	7535	7539	13322	6775	9101	6215
ENSMUSG00000004268_Emg1	606	1111	653	508	586	761
ENSMUSG00000004270_Lpcat3	531	664	628	383	556	670
ENSMUSG00000004285_Atp6v1f	1291	1281	1294	1210	1539	1154
ENSMUSG00000004296_Il12b	0	0	0	22	3	7
ENSMUSG00000004317_Clcn5	649	1682	2034	471	1077	937
ENSMUSG00000004319_Clcn3	5929	6068	5764	4376	5687	4660
ENSMUSG00000004328_Hif3a	212	184	150	431	334	473
ENSMUSG00000004341_Gpx6	2	7	6	0	5	7
ENSMUSG00000004344_Gpx5	0	0	0	0	0	0
ENSMUSG00000004347_Pde1c	167	2728	1376	154	421	1684
ENSMUSG00000004356_Utp20	679	673	658	616	713	504
ENSMUSG00000004359_Spic	4	0	1	2	4	6
ENSMUSG00000004360_9330159F19Rik	2774	2747	2180	2433	2948	2231
ENSMUSG00000004364_Cul3	3895	5045	4551	3399	4342	3929
ENSMUSG00000004366_Sst	3202	1731	2545	1992	3765	1190
ENSMUSG00000004371_Il11	6	23	9	6	15	17
ENSMUSG00000004383_Large1	4162	2046	2320	3553	4184	2053
ENSMUSG00000004393_Ddx56	626	758	617	497	812	538
ENSMUSG00000004394_Tmed4	943	1519	1163	786	1203	1275
ENSMUSG00000004415_Col26a1	602	543	559	398	488	379
ENSMUSG00000004446_Bid	292	400	336	280	362	347
ENSMUSG00000004451_Ralb	696	912	800	581	749	758
ENSMUSG00000004455_Ppp1cc	4187	6937	4719	4359	4534	5789
ENSMUSG00000004460_Dnajb11	1333	1696	1561	1083	1466	1256
ENSMUSG00000004462_Tbccd1	225	363	292	218	277	313
ENSMUSG00000004473_Clec11a	66	65	45	39	43	45
ENSMUSG00000004500_Zfp324	456	379	435	463	563	401
ENSMUSG00000004508_Gab2	996	1015	1066	759	1275	825
ENSMUSG00000004530_Coro1c	3113	4066	3532	2394	3387	3090
ENSMUSG00000004535_Tax1bp1	3162	4433	3561	2733	3603	3454
ENSMUSG00000004540_Psg17	0	2	2	3	0	4
ENSMUSG00000004542_Psg19	0	2	0	1	0	0
ENSMUSG00000004552_Ctse	7	2	0	4	5	5
ENSMUSG00000004558_Ndrg2	5774	11559	12642	4253	9056	8952
ENSMUSG00000004561_Mettl17	581	827	703	409	658	580
ENSMUSG00000004562_Arhgef40	610	1538	1397	482	1128	1175
ENSMUSG00000004565_Pnpla6	1423	1763	1915	1129	1850	1292
ENSMUSG00000004567_Mcoln1	1282	1788	1557	1081	1519	1424
ENSMUSG00000004568_Arhgef18	1070	1171	948	772	1093	918
ENSMUSG00000004591_Pkn2	732	1332	802	604	810	918
ENSMUSG00000004609_Cd33	293	232	170	339	552	259
ENSMUSG00000004610_Etfb	370	595	517	247	407	397
ENSMUSG00000004612_Nkg7	0	0	0	2	5	18
ENSMUSG00000004613_Lim2	0	0	0	0	0	0
ENSMUSG00000004626_Stxbp2	924	519	386	688	1021	666
ENSMUSG00000004630_Pcp2	6	1741	456	16	0	1539
ENSMUSG00000004631_Sgce	436	753	716	375	532	458
ENSMUSG00000004633_Chn2	1390	2258	1659	1162	1078	2437
ENSMUSG00000004637_Wwox	293	492	468	297	445	318
ENSMUSG00000004642_Slbp	599	1367	1131	454	858	876
ENSMUSG00000004651_Tyr	5	0	2	0	1	2
ENSMUSG00000004654_Ghrhr	1	0	0	0	0	0
ENSMUSG00000004655_Aqp1	75	208	81	122	11	133
ENSMUSG00000004661_Arid3b	136	303	187	106	116	228
ENSMUSG00000004665_Cnn2	244	273	219	124	212	216
ENSMUSG00000004667_Polr2e	804	899	714	638	767	721
ENSMUSG00000004668_Abca13	9	9	10	9	14	13
ENSMUSG00000004677_Myo9b	1254	2197	1893	1156	1371	1517
ENSMUSG00000004698_Hdac9	1595	743	880	1638	1438	874
ENSMUSG00000004707_Ly9	8	19	6	53	131	156
ENSMUSG00000004709_Cd244	0	1	1	14	11	34
ENSMUSG00000004730_Adgre1	199	236	136	299	505	389
ENSMUSG00000004748_Mtfp1	770	437	501	595	856	371
ENSMUSG00000004768_Rab23	843	1011	940	560	982	681
ENSMUSG00000004771_Rab11a	4693	4420	4543	3314	4944	3261
ENSMUSG00000004788_Eif2b2	611	781	658	564	731	699
ENSMUSG00000004789_Dlst	3091	4103	3937	2431	3126	2929
ENSMUSG00000004791_Pgf	61	102	97	40	96	52
ENSMUSG00000004798_Ulk2	4562	4520	3611	3593	4204	3415
ENSMUSG00000004814_Ccl24	3	12	2	0	5	0
ENSMUSG00000004815_Dgkq	1090	1514	1632	705	1442	1031
ENSMUSG00000004821_Tmed11	0	0	0	0	0	0
ENSMUSG00000004837_Grap	111	126	84	78	114	113
ENSMUSG00000004842_Pou1f1	1	0	0	3	0	0
ENSMUSG00000004843_Chmp2b	1784	1576	1779	1336	1898	1335
ENSMUSG00000004846_Plod3	680	1182	1004	590	1021	979
ENSMUSG00000004849_Ap1s1	2453	1791	1741	1869	3008	1572
ENSMUSG00000004864_Mapk13	11	29	27	3	7	21
ENSMUSG00000004865_Srpk1	2385	2476	2077	1834	2178	1772
ENSMUSG00000004872_Pax3	0	435	161	0	1	244
ENSMUSG00000004880_Lbr	381	1421	646	312	476	918
ENSMUSG00000004885_Crabp2	46	52	36	24	101	28
ENSMUSG00000004891_Nes	642	1187	886	304	787	548
ENSMUSG00000004892_Bcan	4591	7480	8108	3361	5780	4324
ENSMUSG00000004894_Hapln2	7	191	323	8	24	113
ENSMUSG00000004895_Prcc	1155	1338	1264	917	1351	1097
ENSMUSG00000004896_Rrnad1	549	713	515	459	602	547
ENSMUSG00000004897_Hdgf	2395	4511	3001	2231	2940	3260
ENSMUSG00000004902_Slc25a18	860	1736	1242	820	1621	1164
ENSMUSG00000004929_Thop1	1036	785	677	775	912	656
ENSMUSG00000004931_Apba3	296	433	308	207	349	306
ENSMUSG00000004933_Matk	3930	1564	2286	2815	3810	1556
ENSMUSG00000004934_Pias4	428	634	482	327	386	475
ENSMUSG00000004936_Map2k1	2608	1854	2383	3018	3779	1829
ENSMUSG00000004937_Sgta	2383	2630	2411	1896	2742	2055
ENSMUSG00000004939_Nmrk2	3	3	7	0	0	1
ENSMUSG00000004945_Tmem242	771	1082	1042	650	852	795
ENSMUSG00000004947_Dtx2	191	302	212	171	257	209
ENSMUSG00000004948_Zp3	1	3	5	0	3	0
ENSMUSG00000004951_Hspb1	56	187	182	27	104	248
ENSMUSG00000004952_Rasa4	107	574	393	290	506	590
ENSMUSG00000004961_Syt5	2646	600	602	2253	2534	950
ENSMUSG00000004980_Hnrnpa2b1	15637	33101	19727	12047	17164	19621
ENSMUSG00000004988_Fxyd4	2	2	2	1	2	6
ENSMUSG00000004994_Ccdc130	170	186	155	160	213	157
ENSMUSG00000004996_Mri1	357	392	312	229	390	401
ENSMUSG00000005034_Prkacb	14057	9654	12705	11540	18243	8292
ENSMUSG00000005043_Sgsh	159	167	152	60	131	124
ENSMUSG00000005045_Chd5	8066	3988	5840	6659	8973	3554
ENSMUSG00000005054_Cstb	259	342	328	307	417	468
ENSMUSG00000005057_Sh2b2	321	317	361	209	423	293
ENSMUSG00000005069_Pex5	1591	1490	1410	1317	1705	1144
ENSMUSG00000005078_Jkamp	753	999	909	639	902	718
ENSMUSG00000005087_Cd44	329	344	251	292	407	510
ENSMUSG00000005089_Slc1a2	41865	18628	24759	30147	29356	19155
ENSMUSG00000005102_Eif2ak4	691	789	805	576	832	662
ENSMUSG00000005103_Wdr1	4822	4514	4497	3811	5184	3758
ENSMUSG00000005107_Slc2a9	41	50	29	73	81	68
ENSMUSG00000005124_Wisp1	20	25	6	26	14	17
ENSMUSG00000005125_Ndrg1	1112	796	970	565	1217	733
ENSMUSG00000005131_4930550C14Rik	6	11	8	2	8	3
ENSMUSG00000005142_Man2b1	1032	1077	889	1097	1627	1271
ENSMUSG00000005148_Klf5	142	18	23	98	122	86
ENSMUSG00000005150_Wdr83	359	585	443	347	488	516
ENSMUSG00000005161_Prdx2	4703	6870	5248	3715	5174	4567
ENSMUSG00000005198_Polr2a	2244	4133	2806	2210	2964	3272
ENSMUSG00000005202_Shbg	0	0	0	0	0	0
ENSMUSG00000005204_Senp3	1429	1873	1555	1234	1621	1370
ENSMUSG00000005220_Corin	7	25	19	17	15	18
ENSMUSG00000005225_Plekha8	429	837	604	276	479	599
ENSMUSG00000005232_G6pc2	0	7	2	3	1	6
ENSMUSG00000005233_Spc25	52	532	189	25	38	194
ENSMUSG00000005237_Dnah2	174	220	218	152	235	80
ENSMUSG00000005251_Ripk4	13	16	23	5	10	20
ENSMUSG00000005262_Ufd1l	1669	1823	1687	1327	1873	1468
ENSMUSG00000005267_Zfp287	305	388	325	276	329	336
ENSMUSG00000005268_Prlr	113	168	246	23	347	141
ENSMUSG00000005299_Letm1	2109	2021	1957	1640	2230	1734
ENSMUSG00000005312_Ubqln1	4621	5703	5217	3524	5091	4126
ENSMUSG00000005320_Fgfr4	6	32	9	4	6	26
ENSMUSG00000005338_Cadm3	14063	14810	13749	13511	13727	15536
ENSMUSG00000005339_Fcer1a	0	0	0	0	0	0
ENSMUSG00000005354_Txn2	1326	1550	1335	1007	1322	1184
ENSMUSG00000005355_Casp14	0	0	0	0	1	0
ENSMUSG00000005357_Slc1a6	295	1563	1151	206	552	1598
ENSMUSG00000005360_Slc1a3	11396	17795	9423	8245	12752	14078
ENSMUSG00000005362_Crbn	1104	1311	1346	1098	1496	1249
ENSMUSG00000005364_Il5ra	3	0	1	2	3	4
ENSMUSG00000005370_Msh6	480	1160	790	424	558	755
ENSMUSG00000005371_Fbxo11	3401	4236	3590	3067	3795	3736
ENSMUSG00000005373_Mlxipl	41	66	53	40	53	38
ENSMUSG00000005374_Tbl2	615	893	751	460	583	651
ENSMUSG00000005378_Wbscr22	401	538	428	294	476	434
ENSMUSG00000005397_Nid1	1309	6771	3202	778	1917	3635
ENSMUSG00000005410_Mcm5	214	1038	407	163	210	509
ENSMUSG00000005413_Hmox1	97	362	192	132	267	369
ENSMUSG00000005417_Mprip	6639	8141	6543	6023	7102	6602
ENSMUSG00000005442_Cic	5508	5213	4288	4380	4862	4362
ENSMUSG00000005447_Pafah1b3	442	906	751	309	710	611
ENSMUSG00000005465_Il27ra	17	8	15	14	10	12
ENSMUSG00000005469_Prkaca	4285	5720	6685	3425	5643	3841
ENSMUSG00000005470_Asf1b	22	174	69	27	39	81
ENSMUSG00000005474_Myl10	0	0	0	0	1	0
ENSMUSG00000005481_Ddx39	337	682	357	300	362	425
ENSMUSG00000005483_Dnajb1	1039	1245	1303	790	1214	990
ENSMUSG00000005493_Msh4	2	5	11	1	2	8
ENSMUSG00000005501_Usp40	466	853	632	375	519	659
ENSMUSG00000005503_Evx1	0	19	51	0	0	13
ENSMUSG00000005505_Kbtbd4	593	743	595	516	766	597
ENSMUSG00000005506_Celf1	4901	5403	3422	4441	4939	4267
ENSMUSG00000005510_Ndufs3	1568	1919	1975	1346	1659	1635
ENSMUSG00000005514_Por	1517	1414	1362	951	1697	1107
ENSMUSG00000005533_Igf1r	1544	2208	1599	1358	1447	1489
ENSMUSG00000005534_Insr	1618	2211	1762	1311	1896	1669
ENSMUSG00000005540_Fcer2a	13	8	4	11	12	5
ENSMUSG00000005547_Cyp2a5	0	8	4	1	1	0
ENSMUSG00000005553_Atp4a	63	38	35	38	58	15
ENSMUSG00000005566_Trim28	3079	5657	3764	2390	3602	3723
ENSMUSG00000005575_Ube2m	2186	2578	2829	1879	2638	2050
ENSMUSG00000005580_Adcy9	555	497	682	492	563	463
ENSMUSG00000005583_Mef2c	28098	1314	1023	29371	11599	6661
ENSMUSG00000005609_Ctr9	1814	2223	1821	1275	1928	1669
ENSMUSG00000005610_Eif4g2	27178	39445	27664	20734	27441	29769
ENSMUSG00000005611_Mrvi1	53	72	70	25	74	33
ENSMUSG00000005615_Pcyt1a	1145	2257	2074	875	1516	1552
ENSMUSG00000005621_Zfp592	936	1392	946	740	1168	1182
ENSMUSG00000005625_Psmd4	1997	2399	2268	1489	2389	1947
ENSMUSG00000005628_Tmod4	4	19	10	4	2	8
ENSMUSG00000005640_Insrr	3	17	21	8	13	15
ENSMUSG00000005649_Cabp5	1	2	3	0	0	0
ENSMUSG00000005656_Snx6	1009	1767	1316	724	1186	1114
ENSMUSG00000005667_Mthfd2	144	388	304	148	394	221
ENSMUSG00000005672_Kit	1888	3250	2500	909	1725	2215
ENSMUSG00000005674_Tomm40l	941	950	871	721	837	753
ENSMUSG00000005677_Nr1i3	5	3	8	8	5	7
ENSMUSG00000005681_Apoa2	3	11	16	5	15	9
ENSMUSG00000005682_Pan2	610	1653	1056	507	692	1257
ENSMUSG00000005683_Cs	7421	8349	8669	5313	7539	5694
ENSMUSG00000005686_Ampd3	485	1051	1030	390	890	721
ENSMUSG00000005687_Bcas2	1409	2100	1513	1157	1811	1521
ENSMUSG00000005696_Sh2d1a	424	335	367	313	658	381
ENSMUSG00000005698_Ctcf	1506	3032	1772	1245	1752	2147
ENSMUSG00000005699_Pard6a	319	454	463	274	381	411
ENSMUSG00000005705_Agrp	2	1	5	2	71	0
ENSMUSG00000005716_Pvalb	11	940	313	11	22	1114
ENSMUSG00000005718_Tfap4	80	185	104	57	102	130
ENSMUSG00000005732_Ranbp1	1399	2391	1931	1191	1791	1673
ENSMUSG00000005763_Cd247	1	1	4	3	4	18
ENSMUSG00000005774_Rfx5	540	1132	876	535	742	891
ENSMUSG00000005779_Psmb4	2323	2936	2576	1891	2735	2422
ENSMUSG00000005800_Mmp8	0	1	0	24	10	74
ENSMUSG00000005802_Slc30a4	1553	1563	1287	1359	1425	1414
ENSMUSG00000005803_Sqrdl	44	79	70	34	58	87
ENSMUSG00000005804_Bloc1s6	1085	1021	992	852	1446	705
ENSMUSG00000005813_Metap1	1191	1072	1118	916	1254	950
ENSMUSG00000005823_Gpr108	238	419	390	224	343	379
ENSMUSG00000005824_Tnfsf14	1	0	0	0	5	4
ENSMUSG00000005836_Gata6	3	13	13	0	1	16
ENSMUSG00000005846_Rsl1d1	1413	1965	1471	1076	1541	1446
ENSMUSG00000005864_Cnga2	16	7	18	13	7	14
ENSMUSG00000005871_Apc	26681	16526	14609	22400	21019	12826
ENSMUSG00000005873_Reep5	11264	10954	13110	7625	13639	8069
ENSMUSG00000005881_Ergic3	1612	2227	2089	1367	2237	1655
ENSMUSG00000005882_Uqcc1	776	1200	1170	647	897	910
ENSMUSG00000005883_Spo11	23	32	4	28	29	17
ENSMUSG00000005886_Ncoa2	2535	2675	2504	2093	2783	2297
ENSMUSG00000005891_Prl4a1	0	0	0	0	0	0
ENSMUSG00000005892_Trh	156	62	361	164	531	71
ENSMUSG00000005893_Nr2c2	2628	2950	2373	2288	2649	2337
ENSMUSG00000005897_Nr2c1	238	458	341	205	331	320
ENSMUSG00000005899_Smpd4	942	1480	1181	898	1186	1080
ENSMUSG00000005907_Pex1	554	704	678	463	672	544
ENSMUSG00000005917_Otx1	159	283	9	182	74	197
ENSMUSG00000005936_Kctd20	2270	2714	2153	1888	2222	2075
ENSMUSG00000005947_Itgae	6	10	11	1	1	8
ENSMUSG00000005949_Ctns	292	533	333	259	410	465
ENSMUSG00000005950_P2rx5	41	48	81	5	18	29
ENSMUSG00000005951_Shpk	62	102	73	60	77	80
ENSMUSG00000005952_Trpv1	23	6	10	2	36	6
ENSMUSG00000005958_Ephb3	667	566	497	556	494	437
ENSMUSG00000005968_Tuft1	38	163	131	27	85	126
ENSMUSG00000005973_Rcn1	1088	1404	1085	866	1450	1026
ENSMUSG00000005980_Dnase1	73	166	125	73	78	89
ENSMUSG00000005981_Trap1	1127	1648	1465	797	1297	1058
ENSMUSG00000005982_Naa60	2298	2329	2131	1654	2454	1757
ENSMUSG00000005983_1700037C18Rik	73	80	37	59	72	51
ENSMUSG00000005986_Ankrd13d	1288	1131	1564	930	1528	870
ENSMUSG00000005994_Tyrp1	0	1	5	11	5	10
ENSMUSG00000006005_Tpr	3227	4605	3424	2649	3722	3349
ENSMUSG00000006007_Pdc	0	0	0	0	0	2
ENSMUSG00000006010_BC003331	1029	1130	1046	925	1194	963
ENSMUSG00000006014_Prg4	35	24	29	22	171	101
ENSMUSG00000006019_Dhx34	245	323	233	171	214	253
ENSMUSG00000006021_Kptn	372	395	355	277	399	277
ENSMUSG00000006024_Napa	2936	3197	2918	2413	2798	2604
ENSMUSG00000006050_Sra1	1170	1341	1283	953	1468	1159
ENSMUSG00000006056_Calcoco2	0	5	0	0	2	0
ENSMUSG00000006057_Atp5g1	3329	3681	3762	2312	3470	2572
ENSMUSG00000006058_Snf8	796	925	847	680	1001	781
ENSMUSG00000006095_Tbcb	1685	1762	1880	1170	1671	1228
ENSMUSG00000006127_Inpp5k	874	962	873	922	964	1086
ENSMUSG00000006134_Crkl	838	1782	1362	668	1215	1296
ENSMUSG00000006143_Upk3bl	0	1	0	0	0	0
ENSMUSG00000006154_Eps8l1	129	189	45	156	52	108
ENSMUSG00000006169_Clint1	1200	1810	1458	1060	1653	1444
ENSMUSG00000006179_Prss16	1	4	0	2	2	5
ENSMUSG00000006191_Cdkal1	215	359	240	171	244	235
ENSMUSG00000006200_Rhox6	0	0	0	0	0	0
ENSMUSG00000006204_5430419D17Rik	4	7	0	5	6	9
ENSMUSG00000006205_Htra1	1572	1647	2131	1989	2327	1867
ENSMUSG00000006215_Zbtb17	431	643	437	457	463	522
ENSMUSG00000006216_Clcnkb	0	1	0	0	0	0
ENSMUSG00000006218_Fam131c	166	262	402	67	294	148
ENSMUSG00000006219_Fblim1	70	195	135	31	137	158
ENSMUSG00000006221_Hspb7	2	6	4	5	2	1
ENSMUSG00000006235_Epor	19	42	15	10	16	30
ENSMUSG00000006241_Ccdc159	186	137	133	104	189	103
ENSMUSG00000006262_Mob1b	1335	1935	1506	980	1415	1429
ENSMUSG00000006269_Atp6v1b1	3	2	1	1	8	4
ENSMUSG00000006270_Vax1	8	0	0	14	35	1
ENSMUSG00000006273_Atp6v1b2	11226	9074	11061	9421	13654	8150
ENSMUSG00000006276_Eps15l1	1256	1741	1539	1101	1548	1353
ENSMUSG00000006281_Tep1	106	250	223	146	224	250
ENSMUSG00000006288_Ttc5	664	892	600	586	736	622
ENSMUSG00000006289_Osgep	463	827	612	352	539	516
ENSMUSG00000006299_Aamp	2328	2639	2465	1827	2986	2211
ENSMUSG00000006301_Tmbim1	305	1065	1070	226	473	678
ENSMUSG00000006304_Arpc2	4426	3274	2756	3722	3954	2987
ENSMUSG00000006307_Kmt2b	1684	2726	2053	1632	1999	2022
ENSMUSG00000006310_Zbtb32	15	8	13	8	11	13
ENSMUSG00000006311_Etv2	0	0	1	0	0	0
ENSMUSG00000006313_Upk1a	3	18	28	7	16	13
ENSMUSG00000006315_Tmem147	812	1135	1046	705	914	790
ENSMUSG00000006333_Rps9	3483	6760	4642	2981	4169	4855
ENSMUSG00000006335_Tfpt	364	409	339	293	473	299
ENSMUSG00000006342_Susd2	121	605	1229	124	410	201
ENSMUSG00000006344_Ggt5	48	101	44	31	70	82
ENSMUSG00000006345_Ggt1	25	26	36	17	22	21
ENSMUSG00000006356_Crip2	2892	1072	892	2468	2517	1127
ENSMUSG00000006360_Crip1	32	74	35	24	86	69
ENSMUSG00000006362_Cbfa2t3	426	1471	716	331	540	945
ENSMUSG00000006369_Fbln1	319	368	380	163	459	350
ENSMUSG00000006373_Pgrmc1	7692	6095	6302	4798	12404	4744
ENSMUSG00000006378_Gcat	154	205	192	68	149	95
ENSMUSG00000006386_Tek	428	539	385	320	592	477
ENSMUSG00000006389_Mpl	0	2	0	0	0	0
ENSMUSG00000006390_Elovl1	240	663	798	198	316	520
ENSMUSG00000006392_Med8	554	772	639	464	664	535
ENSMUSG00000006395_Hyi	129	326	277	131	195	205
ENSMUSG00000006398_Cdc20	52	797	241	55	63	301
ENSMUSG00000006403_Adamts4	204	1905	2084	151	251	1078
ENSMUSG00000006411_Nectin4	29	67	79	60	71	63
ENSMUSG00000006412_Pfdn2	1188	1510	1336	922	1500	998
ENSMUSG00000006418_Rnf114	714	1114	898	961	1218	1319
ENSMUSG00000006423_C330007P06Rik	852	996	803	645	879	796
ENSMUSG00000006435_Neurl1a	2337	1092	1267	1276	2491	876
ENSMUSG00000006442_Srm	782	917	878	501	764	603
ENSMUSG00000006445_Epha2	67	73	63	38	68	80
ENSMUSG00000006456_Rbm14	660	1178	765	481	577	670
ENSMUSG00000006457_Actn3	55	49	49	37	53	47
ENSMUSG00000006462_A530013C23Rik	0	0	0	0	2	0
ENSMUSG00000006463_Zdhhc24	459	456	521	386	508	393
ENSMUSG00000006464_Bbs1	1238	959	958	1109	1534	777
ENSMUSG00000006469_Slc34a3	0	2	1	0	1	0
ENSMUSG00000006471_Ndor1	714	836	687	544	676	754
ENSMUSG00000006476_Nsmf	10823	2790	2982	7721	6510	3488
ENSMUSG00000006488_Prl7a1	0	0	0	0	0	0
ENSMUSG00000006490_Prl8a9	0	0	0	0	0	0
ENSMUSG00000006494_Pdk1	1149	980	1024	927	1363	800
ENSMUSG00000006498_Ptbp1	988	2613	1275	833	1141	1852
ENSMUSG00000006517_Mvd	921	1325	1081	473	740	832
ENSMUSG00000006519_Cyba	76	113	89	234	334	396
ENSMUSG00000006522_Itih3	155	470	432	259	723	498
ENSMUSG00000006526_Tmem110	311	451	417	300	447	342
ENSMUSG00000006527_Sfmbt1	918	1222	1023	807	1214	931
ENSMUSG00000006529_Itih1	0	0	0	0	0	0
ENSMUSG00000006538_Ihh	6	6	7	5	3	3
ENSMUSG00000006542_Prkag3	1	11	1	5	0	3
ENSMUSG00000006546_Cryba2	0	2	4	0	0	5
ENSMUSG00000006567_Atp7b	82	252	238	63	132	164
ENSMUSG00000006570_Defb2	0	0	2	0	0	0
ENSMUSG00000006574_Slc4a1	18	65	28	1	1	14
ENSMUSG00000006575_Rundc3a	3950	4367	3877	3669	4058	3976
ENSMUSG00000006576_Slc4a3	3997	3282	3794	2891	4014	2600
ENSMUSG00000006585_Cdt1	59	433	203	62	96	228
ENSMUSG00000006586_Runx1t1	947	959	1037	667	865	687
ENSMUSG00000006587_Snai3	0	4	1	0	4	0
ENSMUSG00000006589_Aprt	515	604	404	384	504	500
ENSMUSG00000006599_Gtf2h1	878	1167	978	753	938	970
ENSMUSG00000006611_Hfe	81	123	52	66	137	138
ENSMUSG00000006638_Abhd1	30	72	58	54	67	63
ENSMUSG00000006641_Slc5a6	420	565	569	274	654	409
ENSMUSG00000006642_Tcf23	10	12	14	3	2	7
ENSMUSG00000006649_Nphs1	11	145	37	13	2	32
ENSMUSG00000006651_Aplp1	15925	12116	14555	12537	17654	10157
ENSMUSG00000006673_Qrich1	1868	2600	2046	1620	2158	2091
ENSMUSG00000006675_P4htm	711	506	746	660	790	485
ENSMUSG00000006676_Usp19	2708	3590	2957	2336	2977	2901
ENSMUSG00000006678_Pola1	152	446	218	130	217	210
ENSMUSG00000006699_Cdc42	10156	11335	9977	8015	11036	8658
ENSMUSG00000006705_Pknox1	307	1058	981	340	348	639
ENSMUSG00000006711_D130043K22Rik	974	410	707	834	1146	372
ENSMUSG00000006715_Gmnn	44	167	107	44	58	82
ENSMUSG00000006717_Acot13	510	481	467	393	507	408
ENSMUSG00000006720_Zfp184	126	225	118	97	102	106
ENSMUSG00000006724_Cyp27b1	11	15	2	13	1	11
ENSMUSG00000006728_Cdk4	1117	3859	1928	825	1257	1897
ENSMUSG00000006731_B4galnt1	1912	1304	1557	1615	1689	1063
ENSMUSG00000006732_Mettl1	163	180	182	136	189	106
ENSMUSG00000006736_Tspan31	1023	1105	1049	910	1037	864
ENSMUSG00000006740_Kif5b	4390	6308	5168	3247	4764	4330
ENSMUSG00000006763_Saal1	318	622	390	252	332	430
ENSMUSG00000006764_Tph2	46	139	403	17	19	23
ENSMUSG00000006777_Krt23	2	3	2	3	1	2
ENSMUSG00000006782_Cnp	2051	15184	16844	1589	3486	9481
ENSMUSG00000006784_Ttc25	32	43	13	16	29	21
ENSMUSG00000006800_Sulf2	4219	3709	4419	4767	4354	2917
ENSMUSG00000006818_Sod2	3039	3150	3399	2338	2984	2509
ENSMUSG00000006850_Tmco6	114	163	155	125	147	151
ENSMUSG00000006906_Stambp	944	939	830	702	950	754
ENSMUSG00000006920_Ezh1	876	977	947	765	983	952
ENSMUSG00000006930_Hap1	5045	8890	14638	3611	21809	6128
ENSMUSG00000006931_P3h4	167	262	185	89	217	164
ENSMUSG00000006932_Ctnnb1	14647	15369	12059	10299	18870	11144
ENSMUSG00000006941_Eif1b	1437	1528	1484	1156	1634	1075
ENSMUSG00000006948_Klk4	0	0	0	0	0	0
ENSMUSG00000006958_Chrd	452	893	340	488	301	646
ENSMUSG00000006998_Psmd2	5617	6391	5462	4532	6304	5266
ENSMUSG00000007021_Syngr3	3947	2736	3691	2530	4603	2217
ENSMUSG00000007029_Vars	1013	1836	1359	929	1271	1317
ENSMUSG00000007030_Vwa7	3	44	95	11	7	45
ENSMUSG00000007033_Hspa1l	67	121	95	63	63	80
ENSMUSG00000007034_Slc44a4	2	0	1	0	5	0
ENSMUSG00000007035_Msh5	10	44	23	7	15	24
ENSMUSG00000007036_Abhd16a	961	1430	1189	799	1138	1308
ENSMUSG00000007038_Neu1	584	895	829	501	798	792
ENSMUSG00000007039_Ddah2	465	3263	1175	243	487	1720
ENSMUSG00000007041_Clic1	276	1175	439	360	591	1029
ENSMUSG00000007050_Lsm2	180	430	297	155	212	294
ENSMUSG00000007080_Pole	108	641	307	100	93	303
ENSMUSG00000007097_Atp1a2	16827	24936	26074	12510	22203	17810
ENSMUSG00000007107_Atp1a4	10	1	1	0	0	1
ENSMUSG00000007122_Casq1	9	25	15	8	12	19
ENSMUSG00000007207_Stx1a	6442	1587	2129	5847	4481	2142
ENSMUSG00000007209_Ceacam9	2	5	0	5	3	7
ENSMUSG00000007216_Zfp775	101	223	147	91	192	145
ENSMUSG00000007279_Scube2	22	223	79	38	47	74
ENSMUSG00000007338_Mrpl49	671	876	676	529	758	613
ENSMUSG00000007379_Dennd2c	45	63	51	34	44	49
ENSMUSG00000007411_Mark3	2646	3530	2772	2369	2681	2947
ENSMUSG00000007415_Gatad1	1344	1622	1539	1139	1610	1282
ENSMUSG00000007440_Pcdha11	437	225	210	306	289	243
ENSMUSG00000007457_2310003L06Rik	1	0	0	0	0	0
ENSMUSG00000007458_M6pr	1258	1796	1520	1133	1707	1694
ENSMUSG00000007476_Lrrc8a	825	1248	1108	698	1085	1105
ENSMUSG00000007480_Mc5r	16	31	19	11	31	15
ENSMUSG00000007564_Ppp2r1a	14884	11793	13221	11639	14468	9937
ENSMUSG00000007570_Fance	237	282	267	194	285	213
ENSMUSG00000007589_Tinf2	179	400	270	189	206	325
ENSMUSG00000007591_Tssk4	6	7	7	6	12	11
ENSMUSG00000007594_Hapln4	92	664	1041	48	301	534
ENSMUSG00000007603_Dus3l	1264	1624	1585	1065	1534	1477
ENSMUSG00000007610_Gtpbp3	383	491	531	250	385	365
ENSMUSG00000007613_Tgfbr1	801	1249	853	847	921	902
ENSMUSG00000007617_Homer1	2662	1342	1288	2471	1857	1229
ENSMUSG00000007646_Rad51c	55	152	97	50	59	84
ENSMUSG00000007653_Gabrb2	2581	1572	1210	2509	2797	1560
ENSMUSG00000007655_Cav1	578	598	409	285	473	437
ENSMUSG00000007656_Arpp19	2809	3248	2594	2631	3098	2376
ENSMUSG00000007659_Bcl2l1	1746	1797	1445	1491	2026	1778
ENSMUSG00000007670_Khsrp	2335	3206	2510	1899	2742	2210
ENSMUSG00000007682_Dio2	1815	696	541	2681	1337	1055
ENSMUSG00000007721_Ccdc124	1236	1200	1019	987	1266	981
ENSMUSG00000007739_Cct4	2788	3982	3285	2099	3467	2711
ENSMUSG00000007777_0610009B22Rik	307	409	366	221	392	339
ENSMUSG00000007783_Cpt1c	1641	1630	1444	1562	1846	1382
ENSMUSG00000007805_Twist2	10	15	11	12	19	8
ENSMUSG00000007812_Zfp655	632	941	689	522	866	755
ENSMUSG00000007815_Rhoa	4179	6118	4886	3229	4854	4452
ENSMUSG00000007817_Zmiz1	4097	8537	6739	3178	4711	5962
ENSMUSG00000007827_Ankrd26	459	872	701	390	646	550
ENSMUSG00000007833_Aldh16a1	115	312	182	93	159	223
ENSMUSG00000007836_Hnrnpa0	3863	7669	4981	3233	4247	5187
ENSMUSG00000007837_Prrg2	77	146	72	70	113	100
ENSMUSG00000007850_Hnrnph1	7276	16433	9340	5706	8064	10027
ENSMUSG00000007867_Ift43	62	119	94	62	78	94
ENSMUSG00000007872_Id3	722	1096	969	594	892	987
ENSMUSG00000007877_Tcap	24	1	1	37	3	5
ENSMUSG00000007880_Arid1a	3358	5170	3921	2992	3996	3646
ENSMUSG00000007888_Crlf1	96	50	44	29	67	42
ENSMUSG00000007891_Ctsd	4197	5834	5431	3698	6578	5837
ENSMUSG00000007892_Rplp1	5559	6195	5967	5283	6960	5062
ENSMUSG00000007907_Cabs1	0	0	0	0	0	0
ENSMUSG00000007908_Hmgcll1	603	787	703	425	732	532
ENSMUSG00000007944_Ttc9b	1639	1272	1606	1168	1854	987
ENSMUSG00000007946_Phox2a	0	32	38	2	0	9
ENSMUSG00000007950_Abhd8	2214	2097	2086	1799	2340	1780
ENSMUSG00000007987_Ift22	743	657	663	643	868	573
ENSMUSG00000007989_Fzd3	538	669	446	562	411	372
ENSMUSG00000008028_1700008O03Rik	12	27	22	20	16	21
ENSMUSG00000008035_Mid1ip1	1443	1812	2092	901	1942	1358
ENSMUSG00000008036_Ap2s1	2571	2036	2056	1971	2768	1755
ENSMUSG00000008090_Fgfrl1	257	459	647	210	368	259
ENSMUSG00000008129_4930432K21Rik	45	79	72	38	48	40
ENSMUSG00000008136_Fhl2	383	199	214	513	278	246
ENSMUSG00000008140_Emc10	1902	1926	1694	1285	1882	1594
ENSMUSG00000008153_Clstn3	9754	8428	10407	7152	12710	7429
ENSMUSG00000008167_Fbxw9	813	591	598	576	707	475
ENSMUSG00000008193_Spib	0	4	2	11	3	5
ENSMUSG00000008200_Fnbp4	1698	2681	1975	1760	2144	2496
ENSMUSG00000008206_Cers4	2428	1957	2292	1919	2772	1724
ENSMUSG00000008226_Scrn3	335	421	459	230	393	267
ENSMUSG00000008301_Phax	922	1083	928	743	1193	925
ENSMUSG00000008305_Tle1	852	1194	876	758	961	1037
ENSMUSG00000008307_1700109H08Rik	85	77	76	75	66	124
ENSMUSG00000008318_Relt	89	208	201	89	134	193
ENSMUSG00000008333_Snrpb2	759	1070	720	708	927	834
ENSMUSG00000008348_Ubc	11624	15726	16250	9896	17333	13508
ENSMUSG00000008373_Prpf31	899	1251	924	642	998	827
ENSMUSG00000008384_Sertad1	43	35	36	42	61	55
ENSMUSG00000008393_Carhsp1	685	2712	1854	470	1023	1731
ENSMUSG00000008398_Elk3	312	543	394	347	378	532
ENSMUSG00000008429_Herpud2	1051	1291	1176	943	1107	1117
ENSMUSG00000008435_Rdh13	672	816	840	559	768	610
ENSMUSG00000008438_Adam21	14	18	43	10	18	13
ENSMUSG00000008450_Nutf2	919	1441	1070	680	1042	883
ENSMUSG00000008461_Fut1	1	1	0	0	8	2
ENSMUSG00000008475_Arpc5	5717	3646	2671	4145	5077	3629
ENSMUSG00000008482_Rnf151	0	0	1	0	0	0
ENSMUSG00000008489_Elavl2	3216	4920	4942	2462	3945	2980
ENSMUSG00000008496_Pou2f2	312	642	477	373	697	542
ENSMUSG00000008540_Mgst1	95	371	365	127	303	378
ENSMUSG00000008575_Nfib	3925	13653	4255	2387	2878	8170
ENSMUSG00000008590_Htr3b	2	2	8	0	3	2
ENSMUSG00000008601_Rab25	0	5	3	1	2	2
ENSMUSG00000008604_Ubqln4	2043	2770	2123	1829	1887	1882
ENSMUSG00000008658_Rbfox1	6235	4224	7303	5315	5761	3829
ENSMUSG00000008668_Rps18	3434	5275	4163	3229	4139	4012
ENSMUSG00000008682_Rpl10	4968	7489	5396	4140	6150	5289
ENSMUSG00000008683_Rps15a	3239	5302	4501	2612	4545	4071
ENSMUSG00000008690_Ncaph2	1661	2578	2077	1386	1990	1839
ENSMUSG00000008730_Hipk1	2248	3249	2713	1882	2836	2692
ENSMUSG00000008734_Gprc5b	1031	2685	2303	1519	1470	2191
ENSMUSG00000008763_Man1a2	3005	2924	3165	2712	3481	2273
ENSMUSG00000008789_Ceacam5	0	0	0	0	0	0
ENSMUSG00000008813_Tppp2	0	0	0	0	0	0
ENSMUSG00000008822_Acyp1	210	336	280	201	157	216
ENSMUSG00000008843_Cldn13	0	1	0	0	0	0
ENSMUSG00000008845_Cd163	27	43	33	15	28	16
ENSMUSG00000008855_Hdac5	2609	2621	2618	2392	2781	2390
ENSMUSG00000008859_Rala	4037	3928	3964	2695	3648	2683
ENSMUSG00000008874_Clec3a	0	1	0	0	0	0
ENSMUSG00000008892_Vdac3	4052	5111	5029	2978	4431	3471
ENSMUSG00000008932_Slc1a7	2	1	4	1	0	0
ENSMUSG00000008958_Vps72	483	1122	740	416	552	745
ENSMUSG00000008976_Gabpa	767	1652	1075	649	830	1106
ENSMUSG00000008999_Bmp7	329	365	379	175	469	253
ENSMUSG00000009013_Dynll1	5278	4629	4146	4256	5009	3315
ENSMUSG00000009030_Pdcl	707	1300	916	560	624	824
ENSMUSG00000009035_Tmem184b	979	1129	918	1008	1301	1032
ENSMUSG00000009047_Gm5965	0	0	0	0	0	0
ENSMUSG00000009070_Rsph14	2	2	4	4	3	5
ENSMUSG00000009073_Nf2	4198	4143	3056	2626	3234	2918
ENSMUSG00000009075_Cabp7	276	656	973	23	147	456
ENSMUSG00000009076_Zmat5	182	213	171	144	161	188
ENSMUSG00000009079_Ewsr1	4897	8149	5399	4263	5651	6325
ENSMUSG00000009090_Ap1b1	3029	3359	3774	2306	3787	2693
ENSMUSG00000009092_Derl3	13	29	11	5	10	14
ENSMUSG00000009093_Gstt4	0	0	0	0	0	0
ENSMUSG00000009097_Tbx1	22	31	17	19	22	26
ENSMUSG00000009108_Gnat2	2	3	0	5	0	3
ENSMUSG00000009112_Bcl2l13	1340	2084	1400	1002	1323	1542
ENSMUSG00000009114_2610028H24Rik	0	2	0	0	0	0
ENSMUSG00000009115_Spatc1l	0	1	4	2	0	1
ENSMUSG00000009145_Dqx1	7	9	8	0	13	9
ENSMUSG00000009185_Ccl8	2	0	0	0	11	10
ENSMUSG00000009207_Lnpk	1363	1436	1375	1127	1383	1069
ENSMUSG00000009210_Prr29	3	7	0	1	5	1
ENSMUSG00000009214_Tmem8c	6	7	3	7	6	2
ENSMUSG00000009216_Fam163b	3244	502	975	2754	2627	853
ENSMUSG00000009246_Trpm5	7	28	21	6	11	11
ENSMUSG00000009248_Ascl2	6	5	8	5	2	6
ENSMUSG00000009281_Rarres2	90	133	65	57	162	127
ENSMUSG00000009291_Pttg1ip	1038	1558	1298	781	1324	1276
ENSMUSG00000009292_Trpm2	642	607	1104	515	665	527
ENSMUSG00000009293_Ube2g2	697	962	704	507	707	798
ENSMUSG00000009350_Mpo	0	3	1	4	1	10
ENSMUSG00000009356_Lpo	16	79	76	10	48	61
ENSMUSG00000009376_Met	2540	87	169	1766	821	508
ENSMUSG00000009378_Slc16a12	56	69	47	42	102	51
ENSMUSG00000009394_Syn2	11187	6128	8300	7484	13474	5895
ENSMUSG00000009406_Elk1	833	1024	648	755	908	800
ENSMUSG00000009418_Nav1	15042	15305	14267	13246	13308	10435
ENSMUSG00000009470_Tnpo1	2582	4762	3539	2281	3302	3363
ENSMUSG00000009471_Myod1	0	34	7	0	2	38
ENSMUSG00000009487_Otog	5	2	8	7	8	6
ENSMUSG00000009535_Rnmt	1875	3405	2066	1624	2120	2454
ENSMUSG00000009545_Kcnq1	23	39	23	17	23	28
ENSMUSG00000009549_Srp14	1291	1448	1206	1053	1443	1084
ENSMUSG00000009551_6330409D20Rik	27	52	57	16	66	37
ENSMUSG00000009555_Cdk9	1550	1692	1272	1486	1625	1365
ENSMUSG00000009563_Tor2a	420	567	406	324	462	475
ENSMUSG00000009566_Fpgs	241	240	248	156	262	196
ENSMUSG00000009569_Mkl2	3900	1240	1232	3676	3835	1447
ENSMUSG00000009575_Cbx5	6347	9716	7588	4714	8018	5883
ENSMUSG00000009580_Odam	0	0	0	0	0	0
ENSMUSG00000009585_Apobec3	96	105	63	356	340	434
ENSMUSG00000009588_St6galnac1	0	0	0	1	0	2
ENSMUSG00000009596_Taf7l	4	1	8	5	8	3
ENSMUSG00000009614_Sardh	235	396	387	191	257	285
ENSMUSG00000009621_Vav2	836	1305	1307	1039	836	896
ENSMUSG00000009628_Tex15	147	214	291	142	215	157
ENSMUSG00000009630_Ppp2cb	1990	2298	1977	1601	2091	1770
ENSMUSG00000009633_G0s2	35	43	70	32	45	30
ENSMUSG00000009640_Dmap1	525	669	555	417	578	538
ENSMUSG00000009646_Pla2g12b	1	2	1	0	0	3
ENSMUSG00000009647_Mcu	1408	1057	1050	1030	1230	850
ENSMUSG00000009654_Oit3	0	4	1	0	4	3
ENSMUSG00000009670_Tex11	2	4	0	4	13	4
ENSMUSG00000009681_Bcr	2524	2767	2580	1868	2993	1908
ENSMUSG00000009687_Fxyd5	347	160	237	411	531	484
ENSMUSG00000009731_Kcnd1	407	281	400	253	419	228
ENSMUSG00000009733_Tfcp2	555	843	665	380	683	632
ENSMUSG00000009734_Pou6f2	63	88	126	63	107	43
ENSMUSG00000009739_Pou6f1	2386	2692	2316	2416	2012	2284
ENSMUSG00000009741_Ubp1	2338	3200	2572	2195	2698	2907
ENSMUSG00000009772_Nuak2	46	128	97	63	102	100
ENSMUSG00000009828_Ick	1177	3045	2298	863	1237	1754
ENSMUSG00000009863_Sdhb	1920	2403	2520	1619	2402	1836
ENSMUSG00000009876_Cox4i2	20	36	12	15	17	22
ENSMUSG00000009894_Snap47	5802	5006	6308	4632	6970	4050
ENSMUSG00000009900_Wnt3a	0	3	4	0	4	1
ENSMUSG00000009905_Kdsr	860	845	743	588	901	724
ENSMUSG00000009907_Vps4b	918	1457	978	749	1181	1085
ENSMUSG00000009927_Rps25	3310	5289	4010	3154	4292	4089
ENSMUSG00000009941_Nxf2	2	6	2	0	3	1
ENSMUSG00000009995_Taz	784	1069	956	634	912	854
ENSMUSG00000010021_Kif19a	121	547	540	47	158	332
ENSMUSG00000010025_Aldh3a2	1073	1346	1198	821	1120	1051
ENSMUSG00000010044_Zmynd10	37	52	28	11	57	20
ENSMUSG00000010045_Tmem115	536	615	536	380	570	531
ENSMUSG00000010047_Hyal2	241	302	215	164	271	234
ENSMUSG00000010048_Ifrd2	99	183	121	109	118	159
ENSMUSG00000010051_Hyal1	63	124	105	87	119	113
ENSMUSG00000010054_Tusc2	1055	957	1034	788	1025	627
ENSMUSG00000010057_Nprl2	454	484	394	382	552	399
ENSMUSG00000010064_Slc38a3	1604	2524	1975	891	1365	1297
ENSMUSG00000010066_Cacna2d2	1049	3854	3912	764	2564	2485
ENSMUSG00000010067_Rassf1	251	320	229	189	334	275
ENSMUSG00000010080_Epn3	46	297	180	21	29	213
ENSMUSG00000010086_Rnf112	4387	2321	2645	3331	4559	2408
ENSMUSG00000010095_Slc3a2	2552	3333	2734	2126	3112	2451
ENSMUSG00000010097_Nxf1	2248	3751	2826	1747	2575	2763
ENSMUSG00000010110_Stx5a	1183	1909	1418	1029	1552	1371
ENSMUSG00000010122_Slc47a1	79	41	33	14	147	70
ENSMUSG00000010136_Pifo	25	44	14	4	25	19
ENSMUSG00000010142_Tnfrsf13b	52	31	35	47	86	36
ENSMUSG00000010154_Spire2	316	412	576	233	444	298
ENSMUSG00000010175_Prox1	1175	977	553	257	872	1003
ENSMUSG00000010205_Raver1	846	1587	946	616	997	1156
ENSMUSG00000010277_2610507B11Rik	5869	8698	8036	4979	6651	6266
ENSMUSG00000010290_AI597479	796	1112	901	621	995	830
ENSMUSG00000010307_Tmem86a	284	245	239	268	338	320
ENSMUSG00000010311_Optc	31	79	48	8	42	60
ENSMUSG00000010342_Tex14	9	128	48	1	21	63
ENSMUSG00000010358_Ifi35	34	56	36	454	303	328
ENSMUSG00000010362_Rdm1	38	163	75	19	39	69
ENSMUSG00000010376_Nedd8	1290	1681	1586	1241	1667	1368
ENSMUSG00000010392_Gosr1	1095	1484	1344	866	1503	1263
ENSMUSG00000010406_Mrpl52	213	375	320	177	269	299
ENSMUSG00000010435_Spaca7	0	0	0	0	0	0
ENSMUSG00000010453_Kansl3	1751	2212	2033	1373	2126	1621
ENSMUSG00000010461_Eya4	180	112	77	197	123	93
ENSMUSG00000010476_Ebf3	70	4336	4816	81	840	2304
ENSMUSG00000010492_Uckl1os	12	19	17	6	15	10
ENSMUSG00000010505_Myt1	528	2899	1049	399	616	1864
ENSMUSG00000010517_Faf1	1062	1542	1381	825	1385	1021
ENSMUSG00000010529_Gm266	65	142	119	55	99	79
ENSMUSG00000010538_Tsacc	15	20	14	8	14	21
ENSMUSG00000010554_Mettl16	587	1061	963	398	731	638
ENSMUSG00000010592_Dazl	69	14	10	49	33	12
ENSMUSG00000010601_Apol7a	12	1	5	5	8	4
ENSMUSG00000010607_Pigyl	316	393	351	224	354	304
ENSMUSG00000010608_Rbm25	5031	6907	5258	4159	5492	5385
ENSMUSG00000010609_Psen2	388	397	408	286	476	383
ENSMUSG00000010651_Acaa1b	6	35	25	8	8	10
ENSMUSG00000010660_Plcd1	198	589	329	157	223	396
ENSMUSG00000010663_Fads1	4236	6075	5514	2943	4962	4477
ENSMUSG00000010721_Lmbr1	1395	1238	1336	938	1531	928
ENSMUSG00000010751_Tnfrsf22	66	123	131	32	69	65
ENSMUSG00000010755_Cars	1114	1265	1150	1031	1694	1062
ENSMUSG00000010760_Phlda2	3	0	0	0	2	0
ENSMUSG00000010796_Asz1	0	0	0	0	0	0
ENSMUSG00000010797_Wnt2	47	3	6	13	32	9
ENSMUSG00000010803_Gabra1	5282	3380	2509	4514	5941	3796
ENSMUSG00000010825_Grid2ip	43	857	307	170	41	552
ENSMUSG00000010830_Kdelr3	34	121	34	8	15	45
ENSMUSG00000010841_1700006E09Rik	0	0	0	0	0	0
ENSMUSG00000010911_Apip	237	313	250	181	257	220
ENSMUSG00000010914_Pdhx	1397	1510	1538	1111	1520	1185
ENSMUSG00000010936_Vac14	770	1125	947	646	893	874
ENSMUSG00000011008_Mcoln2	1	8	3	2	13	22
ENSMUSG00000011034_Slc5a1	6	121	55	1	19	85
ENSMUSG00000011052_1700049J03Rik	0	0	0	0	0	0
ENSMUSG00000011096_Akt1s1	983	1027	782	834	866	856
ENSMUSG00000011114_Tbrg1	964	1105	842	834	1194	970
ENSMUSG00000011118_Panx3	1	0	2	2	0	0
ENSMUSG00000011148_Adssl1	48	249	411	84	173	183
ENSMUSG00000011154_Cfap161	14	54	6	4	23	9
ENSMUSG00000011158_Brf1	710	819	637	554	754	730
ENSMUSG00000011171_Vipr2	62	52	84	97	85	42
ENSMUSG00000011179_Odc1	1231	3413	2099	820	1312	1907
ENSMUSG00000011254_Thg1l	215	217	192	135	208	127
ENSMUSG00000011256_Adam19	1325	1465	1842	1081	907	951
ENSMUSG00000011257_Pabpc4	1080	1459	1233	677	1114	899
ENSMUSG00000011263_Exoc3l2	22	26	31	7	20	15
ENSMUSG00000011267_Zfp296	9	1	11	8	7	3
ENSMUSG00000011305_Plin5	20	21	18	5	43	4
ENSMUSG00000011306_Sugp1	1155	1322	989	981	1314	1229
ENSMUSG00000011349_Dmrtc2	1	0	7	1	0	0
ENSMUSG00000011350_Gm5893	0	0	0	0	0	0
ENSMUSG00000011382_Dhdh	160	239	293	176	301	160
ENSMUSG00000011427_Zfp790	379	395	314	342	393	343
ENSMUSG00000011463_Cpb1	5	3	3	7	8	8
ENSMUSG00000011486_Slc25a41	0	1	5	2	2	1
ENSMUSG00000011589_Fsd1	989	1271	1415	710	1247	813
ENSMUSG00000011632_Pinlyp	3	0	0	0	1	0
ENSMUSG00000011658_Fuz	338	355	301	212	417	281
ENSMUSG00000011751_Sptbn4	3832	3621	3399	2992	3605	3327
ENSMUSG00000011752_Pgam1	9382	8860	10335	7428	10031	7019
ENSMUSG00000011831_Evi5	2151	2405	1884	1832	2020	1780
ENSMUSG00000011832_Evi5l	3147	3505	3675	2135	3516	2694
ENSMUSG00000011837_Snapc2	414	500	472	339	472	419
ENSMUSG00000011877_Git1	3369	2575	2690	2666	3402	2786
ENSMUSG00000011884_Gltp	471	2167	2127	300	704	1043
ENSMUSG00000011958_Bnip2	680	1216	793	582	871	953
ENSMUSG00000011960_Ccnt1	1424	1727	1216	1225	1470	1506
ENSMUSG00000012017_Scarf2	101	150	92	49	146	120
ENSMUSG00000012042_4930579F01Rik	1	0	0	0	0	0
ENSMUSG00000012076_Brms1l	1429	1401	1251	1062	1374	1092
ENSMUSG00000012114_Med15	1005	1153	1003	1014	1194	1128
ENSMUSG00000012117_Dhdds	1443	1518	1457	1026	1554	1203
ENSMUSG00000012123_Aim1l	16	7	18	1	21	16
ENSMUSG00000012126_Ubxn11	131	154	107	92	145	86
ENSMUSG00000012187_Mogat1	0	6	8	0	1	0
ENSMUSG00000012211_Tex22	0	0	0	0	0	0
ENSMUSG00000012282_Wnt8a	0	0	0	0	0	0
ENSMUSG00000012296_Tjap1	226	470	396	206	252	346
ENSMUSG00000012350_Ehf	4	6	0	12	4	5
ENSMUSG00000012396_Nanog	0	0	4	0	3	1
ENSMUSG00000012405_Rpl15	6574	8738	7019	5388	7556	6418
ENSMUSG00000012422_Tmem167	1869	2730	2454	1471	2027	1874
ENSMUSG00000012428_Steap4	20	24	10	45	30	184
ENSMUSG00000012429_Mplkip	245	388	277	212	283	262
ENSMUSG00000012443_Kif11	170	1708	496	125	145	567
ENSMUSG00000012483_Rpa3	133	347	206	121	150	240
ENSMUSG00000012519_Mlkl	5	16	5	52	49	80
ENSMUSG00000012520_Phox2b	0	267	129	0	0	54
ENSMUSG00000012535_Tnpo3	2266	2649	2072	1725	2162	1914
ENSMUSG00000012609_Ttll5	579	1045	877	424	589	709
ENSMUSG00000012640_Zfp715	698	888	778	488	926	726
ENSMUSG00000012705_Retn	6	2	4	8	6	0
ENSMUSG00000012777_Acpt	0	1	0	0	0	0
ENSMUSG00000012819_Cdh23	70	193	416	65	141	134
ENSMUSG00000012848_Rps5	3496	6378	4459	3279	4438	4707
ENSMUSG00000012889_Podnl1	0	3	15	2	5	9
ENSMUSG00000013033_Adgrl1	15977	12403	13567	14354	15087	9924
ENSMUSG00000013076_Amotl1	619	1157	1204	496	1253	968
ENSMUSG00000013083_2200002J24Rik	1	0	0	0	0	0
ENSMUSG00000013089_Etv5	1387	1710	1384	1392	1356	1422
ENSMUSG00000013091_Tmem190	1	2	4	1	2	7
ENSMUSG00000013150_Gfod2	641	633	648	447	712	436
ENSMUSG00000013155_Enkd1	173	257	180	120	203	194
ENSMUSG00000013158_4933405L10Rik	5	2	1	1	4	6
ENSMUSG00000013160_Atp6v0d1	4536	3957	4184	3774	4748	3440
ENSMUSG00000013236_Ptprs	12755	17983	12004	8285	12625	12454
ENSMUSG00000013275_Slc41a1	1632	1604	1295	992	1654	1224
ENSMUSG00000013338_Fer1l4	3	0	9	3	1	3
ENSMUSG00000013353_4931406B18Rik	0	0	0	0	0	0
ENSMUSG00000013367_Iglon5	1023	2049	2639	728	1208	1351
ENSMUSG00000013415_Igf2bp1	5	20	11	0	21	17
ENSMUSG00000013418_B4galnt2	0	0	0	2	1	0
ENSMUSG00000013419_Zfp651	2048	1825	2065	1640	1898	1590
ENSMUSG00000013465_Nelfb	868	1125	1063	681	1029	919
ENSMUSG00000013483_Card14	5	28	20	6	31	17
ENSMUSG00000013495_Tmem175	577	642	686	491	748	495
ENSMUSG00000013523_Bcas1	1316	6538	6281	711	1922	3515
ENSMUSG00000013539_Tango2	900	949	1371	803	1084	706
ENSMUSG00000013562_4833413E03Rik	0	2	0	0	0	3
ENSMUSG00000013584_Aldh1a2	231	352	289	122	521	321
ENSMUSG00000013593_Ndufs2	3189	4554	4991	2644	3474	3416
ENSMUSG00000013611_Snx31	6	1	14	5	3	6
ENSMUSG00000013622_Atraid	901	1270	1021	780	1344	1075
ENSMUSG00000013629_Cad	631	1495	950	401	624	680
ENSMUSG00000013643_Lypd8	0	0	0	0	2	0
ENSMUSG00000013646_Sh3bp5l	999	1060	999	749	1166	882
ENSMUSG00000013653_1810065E05Rik	0	0	0	0	0	0
ENSMUSG00000013662_Atad1	3076	3643	3056	2521	3365	2808
ENSMUSG00000013663_Pten	7331	6499	5465	6813	7284	5453
ENSMUSG00000013668_4933402N03Rik	0	0	0	0	0	0
ENSMUSG00000013698_Pea15a	10505	12465	12054	6902	12179	8062
ENSMUSG00000013701_Timm23	1311	1728	1584	1082	1482	1374
ENSMUSG00000013707_Tnfaip8l2	19	31	23	53	60	73
ENSMUSG00000013736_Trnt1	952	1288	1207	821	1057	961
ENSMUSG00000013766_Ly6g6e	20	0	6	15	13	2
ENSMUSG00000013787_Ehmt2	4663	4761	4424	3937	5406	3823
ENSMUSG00000013822_Elof1	677	930	730	517	744	624
ENSMUSG00000013833_Med16	825	872	762	599	1084	750
ENSMUSG00000013846_St3gal1	1085	302	503	973	885	486
ENSMUSG00000013858_Tmem259	1956	2143	1881	1586	2264	1963
ENSMUSG00000013878_Rnf170	715	921	838	573	932	725
ENSMUSG00000013921_Clip3	13308	12916	12554	11152	13701	12263
ENSMUSG00000013928_Thap8	0	0	4	1	3	1
ENSMUSG00000013936_Myl2	0	10	4	0	4	2
ENSMUSG00000013973_Dedd	556	544	502	419	618	555
ENSMUSG00000013974_Mcemp1	10	6	5	11	49	83
ENSMUSG00000013997_Nit1	720	867	800	597	865	766
ENSMUSG00000014030_Pax5	12	95	67	33	80	27
ENSMUSG00000014039_Prdm15	404	569	388	366	481	453
ENSMUSG00000014074_Rnf168	976	1019	862	823	1019	801
ENSMUSG00000014075_Tctex1d2	270	244	193	163	240	188
ENSMUSG00000014077_Chp1	2623	2177	2133	1999	2799	1874
ENSMUSG00000014104_Sval2	0	0	0	0	4	0
ENSMUSG00000014158_Trpv4	29	88	46	23	52	54
ENSMUSG00000014164_Klhl3	423	292	230	423	398	310
ENSMUSG00000014177_Tvp23b	380	647	559	275	502	357
ENSMUSG00000014195_Dnajc7	3506	4276	3785	2910	4376	3442
ENSMUSG00000014198_Zfp385c	6	394	91	6	16	368
ENSMUSG00000014226_Cacybp	2432	2882	2873	1822	3050	2062
ENSMUSG00000014232_Cluap1	513	463	447	440	642	394
ENSMUSG00000014243_Zswim7	86	119	135	87	105	99
ENSMUSG00000014245_Pigl	148	163	196	132	195	128
ENSMUSG00000014294_Ndufa2	695	1014	899	741	818	750
ENSMUSG00000014301_Pam16	276	304	290	202	358	211
ENSMUSG00000014303_Glis2	384	616	540	264	435	449
ENSMUSG00000014313_Cox6c	3479	4266	4307	3353	3539	3511
ENSMUSG00000014329_Bicc1	204	342	183	143	309	226
ENSMUSG00000014349_Ube2z	2430	2353	2330	1952	2714	1958
ENSMUSG00000014351_Gip	0	0	0	0	0	0
ENSMUSG00000014353_Tmem87b	981	1414	1292	791	1388	1089
ENSMUSG00000014355_Anapc1	2522	4006	2715	1967	2671	2494
ENSMUSG00000014361_Mertk	302	275	210	579	617	539
ENSMUSG00000014402_Tsg101	1547	2071	1857	1247	1850	1621
ENSMUSG00000014418_Hps5	395	915	615	389	535	676
ENSMUSG00000014426_Map3k4	825	1515	1279	700	1140	1113
ENSMUSG00000014444_Piezo1	506	491	305	584	559	555
ENSMUSG00000014453_Blk	0	1	0	0	4	0
ENSMUSG00000014470_Rnf166	219	416	264	216	338	352
ENSMUSG00000014496_Ankrd28	1348	1890	1837	1009	1398	1510
ENSMUSG00000014498_Ankrd52	2674	3282	3241	2259	3068	2505
ENSMUSG00000014503_Pkd2l2	40	80	74	31	71	31
ENSMUSG00000014504_Srp19	824	1074	1023	735	984	789
ENSMUSG00000014529_Tmbim7	0	1	0	0	1	0
ENSMUSG00000014542_Clec4f	1	2	1	0	2	3
ENSMUSG00000014543_Klra17	0	0	0	0	1	3
ENSMUSG00000014547_Wdfy2	102	193	166	108	131	146
ENSMUSG00000014550_Rbsn	1161	1452	1325	991	1445	1148
ENSMUSG00000014551_Mrps25	1390	1713	1553	1187	1623	1234
ENSMUSG00000014554_Dguok	262	370	330	175	299	315
ENSMUSG00000014592_Camta1	7288	10081	13517	5635	9474	7325
ENSMUSG00000014599_Csf1	308	607	569	563	813	962
ENSMUSG00000014601_Strip1	2345	2987	2233	1843	2592	2301
ENSMUSG00000014602_Kif1a	35926	31954	37690	27783	39447	24850
ENSMUSG00000014603_Alx3	11	2	2	10	23	3
ENSMUSG00000014606_Slc25a11	1530	1732	1820	1140	1898	1289
ENSMUSG00000014609_Chrne	2	1	0	1	1	4
ENSMUSG00000014633_Cmc2	114	203	189	89	130	116
ENSMUSG00000014668_Chfr	1323	1948	1448	1136	1380	1484
ENSMUSG00000014686_Ceacam16	1	14	12	6	25	14
ENSMUSG00000014704_Hoxa2	0	143	302	0	1	62
ENSMUSG00000014725_Adam28	3	0	2	1	0	0
ENSMUSG00000014747_Ankrd53	3	10	7	12	5	13
ENSMUSG00000014748_Tex261	848	1162	822	546	800	925
ENSMUSG00000014763_Fam120b	1197	1419	1424	931	1409	940
ENSMUSG00000014767_Tbp	640	1104	808	621	820	851
ENSMUSG00000014769_Psmb1	1903	2570	2364	1707	2448	1941
ENSMUSG00000014771_Pdcd2	125	323	228	80	178	242
ENSMUSG00000014773_Dll1	208	277	218	140	239	181
ENSMUSG00000014776_Nol3	172	259	325	182	232	126
ENSMUSG00000014778_Fhod1	126	323	234	126	231	265
ENSMUSG00000014782_Plekhg4	87	339	237	63	123	188
ENSMUSG00000014786_Slc9a5	664	1429	1100	438	927	967
ENSMUSG00000014791_Elmo3	24	38	41	24	54	49
ENSMUSG00000014813_Stc1	260	131	197	176	322	107
ENSMUSG00000014837_4931428F04Rik	1814	1700	1399	1163	1473	1198
ENSMUSG00000014846_Tppp3	821	1494	2084	446	1477	698
ENSMUSG00000014850_Msh3	655	956	767	593	876	847
ENSMUSG00000014852_Adamts13	25	0	0	12	9	2
ENSMUSG00000014856_Tmem208	396	499	411	352	357	361
ENSMUSG00000014859_E2f4	392	666	503	349	523	541
ENSMUSG00000014867_Surf4	1841	2125	1687	1299	2241	1699
ENSMUSG00000014873_Surf2	490	603	609	401	549	464
ENSMUSG00000014905_Dnajb9	899	1063	983	767	1074	784
ENSMUSG00000014907_Naf1	466	513	466	284	473	327
ENSMUSG00000014932_Yes1	574	1298	908	421	615	736
ENSMUSG00000014956_Ppp1cb	8437	10472	9063	6786	8536	7978
ENSMUSG00000014959_Gorasp2	2123	1992	1907	1597	2502	1805
ENSMUSG00000014980_Tsen15	347	385	375	252	361	287
ENSMUSG00000015001_Oc90	0	0	3	0	1	1
ENSMUSG00000015002_Efr3a	1811	2005	1981	1486	1965	2086
ENSMUSG00000015013_Trappc2l	499	491	475	400	628	417
ENSMUSG00000015016_Acsf3	251	510	435	189	312	355
ENSMUSG00000015023_Ddx19a	637	1227	929	556	790	937
ENSMUSG00000015027_Galns	188	184	210	154	317	182
ENSMUSG00000015053_Gata2	58	125	174	98	131	150
ENSMUSG00000015083_C8g	16	12	28	12	36	24
ENSMUSG00000015085_Entpd2	215	321	296	103	230	189
ENSMUSG00000015087_Rabl6	1797	2527	2067	1566	2034	2011
ENSMUSG00000015090_Ptgds	8107	3222	2513	1246	10649	1207
ENSMUSG00000015092_Edf1	1385	1853	1545	1149	1462	1366
ENSMUSG00000015093_Clic3	15	20	9	8	14	36
ENSMUSG00000015094_Npdc1	4232	4367	3968	3065	4327	3602
ENSMUSG00000015095_Fbxw5	1789	1755	1530	1376	1870	1412
ENSMUSG00000015112_Slc25a13	20	88	81	22	53	69
ENSMUSG00000015120_Ube2i	2465	4196	2933	2169	3025	3124
ENSMUSG00000015126_Tsr3	272	346	270	236	288	267
ENSMUSG00000015127_Unkl	1278	1266	1319	954	1533	1052
ENSMUSG00000015133_Lrrk1	107	178	135	112	249	204
ENSMUSG00000015134_Aldh1a3	111	55	79	73	24	43
ENSMUSG00000015143_Actn1	1897	1362	1471	1554	2035	1071
ENSMUSG00000015149_Sirt2	2660	10087	10134	2045	3439	6764
ENSMUSG00000015165_Hnrnpl	4755	6973	5034	3621	4743	4974
ENSMUSG00000015176_Nolc1	1235	1690	1283	862	1412	1159
ENSMUSG00000015189_Casd1	1826	2411	2126	1493	2358	1736
ENSMUSG00000015202_Cnksr3	151	1179	924	96	168	750
ENSMUSG00000015214_Mtmr1	1033	1257	1124	957	1226	943
ENSMUSG00000015217_Hmgb3	2116	4985	3430	1783	2597	2834
ENSMUSG00000015222_Map2	33405	27759	30153	27886	38608	20663
ENSMUSG00000015224_Cyp2j9	203	378	418	210	500	476
ENSMUSG00000015242_Nipsnap3a	0	0	0	0	0	0
ENSMUSG00000015243_Abca1	1664	3003	1639	1499	2450	2786
ENSMUSG00000015247_Nipsnap3b	569	708	774	368	688	366
ENSMUSG00000015289_Lage3	241	513	398	187	316	297
ENSMUSG00000015290_Ubl4a	1116	1211	1054	858	1157	970
ENSMUSG00000015291_Gdi1	15853	15412	15032	12023	17768	12162
ENSMUSG00000015305_Sash1	2326	4141	4293	1351	3296	2445
ENSMUSG00000015312_Gadd45b	123	71	46	92	152	133
ENSMUSG00000015314_Slamf6	5	6	1	22	24	18
ENSMUSG00000015316_Slamf1	9	6	1	5	10	0
ENSMUSG00000015335_Zdhhc12	174	147	173	107	171	128
ENSMUSG00000015337_Endog	115	168	174	100	122	110
ENSMUSG00000015340_Cybb	10	27	9	653	569	764
ENSMUSG00000015341_Golga7	1823	3281	3233	1566	1971	2455
ENSMUSG00000015342_Xk	579	395	543	474	583	351
ENSMUSG00000015354_Pcolce2	47	93	97	34	64	67
ENSMUSG00000015355_Cd48	10	13	6	39	88	97
ENSMUSG00000015357_Clpx	588	1007	852	580	816	848
ENSMUSG00000015363_Trabd	394	703	610	288	557	531
ENSMUSG00000015365_Mov10l1	1	0	0	0	3	1
ENSMUSG00000015377_Dennd6b	1175	1989	1738	1129	1705	1530
ENSMUSG00000015396_Cd83	212	395	747	183	464	312
ENSMUSG00000015401_Tmem27	0	1	1	2	0	5
ENSMUSG00000015405_Ace2	10	46	29	59	63	63
ENSMUSG00000015437_Gzmb	0	0	0	8	35	58
ENSMUSG00000015441_Gzmf	0	0	0	1	0	0
ENSMUSG00000015443_Gzmn	0	0	0	0	0	0
ENSMUSG00000015451_C4a	55	32	39	43	70	31
ENSMUSG00000015452_Ager	29	36	33	17	24	47
ENSMUSG00000015461_Atf6b	1601	1650	1465	1239	1658	1297
ENSMUSG00000015467_Egfl8	26	43	52	16	22	19
ENSMUSG00000015468_Notch4	204	276	255	197	245	279
ENSMUSG00000015474_Ppt2	411	700	437	396	459	497
ENSMUSG00000015476_Prrt1	2394	1047	945	2101	1954	1374
ENSMUSG00000015478_Rnf5	1250	1407	1284	917	1359	852
ENSMUSG00000015484_Fam163a	319	171	204	123	167	262
ENSMUSG00000015488_Cacfd1	1095	1229	1108	825	1298	929
ENSMUSG00000015501_Hivep2	10348	4300	4420	10084	6052	4978
ENSMUSG00000015519_2310057J18Rik	0	0	0	2	0	1
ENSMUSG00000015522_Arnt	893	1328	1013	928	997	1092
ENSMUSG00000015533_Itga2	9	45	36	4	2	12
ENSMUSG00000015536_Mocs2	865	1472	1309	731	1050	1027
ENSMUSG00000015542_Nat9	138	219	178	150	196	166
ENSMUSG00000015568_Lpl	3462	411	321	1166	1262	919
ENSMUSG00000015575_Atp6v0e	287	655	507	302	370	505
ENSMUSG00000015579_Nkx2-5	0	0	0	0	0	0
ENSMUSG00000015597_Zfp318	2097	2764	2763	1768	2674	2024
ENSMUSG00000015599_Ttbk1	2207	2078	2331	1946	2087	1707
ENSMUSG00000015605_Srf	958	889	675	747	865	694
ENSMUSG00000015619_Gata3	1	102	149	2	34	125
ENSMUSG00000015627_Gata5	0	0	0	0	0	0
ENSMUSG00000015647_Lama5	316	402	350	247	405	240
ENSMUSG00000015652_Steap1	10	37	31	5	6	32
ENSMUSG00000015653_Steap2	332	1519	1459	252	467	977
ENSMUSG00000015656_Hspa8	41872	48060	45491	32853	46851	34403
ENSMUSG00000015659_Serac1	523	580	498	400	537	427
ENSMUSG00000015665_Awat1	0	0	0	0	0	0
ENSMUSG00000015668_Pdzd11	376	671	446	342	431	367
ENSMUSG00000015671_Psma2	1602	2099	2000	1397	1951	1835
ENSMUSG00000015672_Mrpl32	322	397	324	278	422	355
ENSMUSG00000015697_Setdb1	1641	2215	1738	1297	1822	1612
ENSMUSG00000015702_Anxa9	27	19	14	10	30	16
ENSMUSG00000015709_Arnt2	7259	4953	5609	5344	7319	4087
ENSMUSG00000015711_Prune1	1332	1397	1461	1078	1377	1103
ENSMUSG00000015714_Cers2	1049	2541	2693	682	1345	1814
ENSMUSG00000015721_Nlrp5	2	0	0	0	0	0
ENSMUSG00000015733_Capza2	6466	5500	5300	5764	6951	5147
ENSMUSG00000015745_Plekho1	556	606	413	557	568	622
ENSMUSG00000015747_Vps45	760	690	639	656	743	561
ENSMUSG00000015748_Prpf3	398	768	554	385	468	614
ENSMUSG00000015749_Anp32e	2992	6676	3443	2845	2733	3680
ENSMUSG00000015750_Aph1a	1140	1866	1422	969	1259	1580
ENSMUSG00000015755_Tab2	2148	3359	2521	1934	2802	2721
ENSMUSG00000015757_Ppil4	1278	1405	1055	1086	1435	1311
ENSMUSG00000015759_Cnih1	1267	1748	1575	989	1441	1266
ENSMUSG00000015766_Eps8	1271	2658	1884	796	1602	2344
ENSMUSG00000015776_Med22	579	1059	708	539	734	750
ENSMUSG00000015787_Abo	0	1	1	0	0	0
ENSMUSG00000015790_Surf1	590	656	750	540	778	620
ENSMUSG00000015804_Med28	841	851	793	645	894	743
ENSMUSG00000015806_Qdpr	987	1609	1542	731	1026	1075
ENSMUSG00000015812_Gnrh1	0	5	4	2	12	8
ENSMUSG00000015829_Tnr	4449	5666	5819	4970	5462	3538
ENSMUSG00000015837_Sqstm1	6943	5973	7162	5725	9226	6145
ENSMUSG00000015839_Nfe2l2	253	471	295	359	532	497
ENSMUSG00000015843_Rxrg	107	117	114	67	228	81
ENSMUSG00000015846_Rxra	425	775	756	271	695	590
ENSMUSG00000015850_Adamtsl4	24	21	31	30	69	81
ENSMUSG00000015852_Fcrls	467	495	324	99	186	186
ENSMUSG00000015854_Cd5l	0	4	4	0	0	10
ENSMUSG00000015869_Prpsap1	890	1560	1409	732	1264	1125
ENSMUSG00000015879_Fam184b	827	1136	1420	388	947	789
ENSMUSG00000015880_Ncapg	68	573	162	71	74	223
ENSMUSG00000015882_Lcorl	1537	1989	1574	1395	1982	1379
ENSMUSG00000015889_Lta4h	936	1355	879	745	1098	940
ENSMUSG00000015890_Amdhd1	32	6	1	46	21	13
ENSMUSG00000015932_Dstn	5791	7117	5748	4481	5677	5368
ENSMUSG00000015937_H2afy	1126	3379	2045	1091	1892	2090
ENSMUSG00000015942_Gtf2ird2	310	561	496	291	504	405
ENSMUSG00000015943_Bola1	86	200	161	99	156	130
ENSMUSG00000015944_Gatsl2	2982	3656	3033	2613	3522	3108
ENSMUSG00000015947_Fcgr1	44	82	66	368	483	535
ENSMUSG00000015950_Ncf1	104	161	112	569	585	548
ENSMUSG00000015957_Wnt11	21	34	46	12	21	13
ENSMUSG00000015961_Adss	2673	2773	2496	1713	2372	2122
ENSMUSG00000015962_1700016C15Rik	0	1	0	0	1	0
ENSMUSG00000015966_Il17rb	6	18	23	16	6	13
ENSMUSG00000015968_Cacna1d	1506	1624	1442	1576	1447	1265
ENSMUSG00000015970_Chdh	15	57	76	14	40	46
ENSMUSG00000015971_Actr8	744	1130	807	681	855	866
ENSMUSG00000015980_Lrrc27	73	103	149	57	127	63
ENSMUSG00000015981_Stk32c	1248	497	673	1211	1453	493
ENSMUSG00000015994_Fnta	840	2190	2100	634	1190	1265
ENSMUSG00000016018_Skiv2l2	1414	2081	1599	1126	1558	1396
ENSMUSG00000016024_Lbp	101	183	56	75	258	413
ENSMUSG00000016028_Celsr1	200	446	119	49	188	221
ENSMUSG00000016087_Fli1	147	248	136	189	221	267
ENSMUSG00000016128_Stard13	256	437	407	188	263	310
ENSMUSG00000016150_Tenm1	2539	2172	2301	1924	3362	1628
ENSMUSG00000016179_Camk1g	672	369	685	625	854	395
ENSMUSG00000016181_Diexf	346	536	389	337	385	419
ENSMUSG00000016194_Hsd11b1	264	263	163	180	165	224
ENSMUSG00000016200_Syt14	572	683	495	566	657	547
ENSMUSG00000016206_H2-M3	34	30	25	103	145	143
ENSMUSG00000016239_Lonrf3	78	183	127	47	121	106
ENSMUSG00000016252_Atp5e	1175	1819	1596	1076	1410	1361
ENSMUSG00000016253_Nelfcd	980	1117	1022	899	1218	869
ENSMUSG00000016255_Tubb1	2	0	0	0	5	0
ENSMUSG00000016256_Ctsz	424	578	338	1116	1145	1496
ENSMUSG00000016257_Prelid3b	843	1162	996	714	867	904
ENSMUSG00000016262_Sertad4	773	794	576	701	633	621
ENSMUSG00000016283_H2-M2	0	0	0	25	4	14
ENSMUSG00000016308_Ube2a	847	907	778	626	918	669
ENSMUSG00000016319_Slc25a5	3727	6466	5422	3056	4035	4681
ENSMUSG00000016327_Atp1b4	0	0	0	0	0	0
ENSMUSG00000016344_Ppdpf	948	884	782	565	799	563
ENSMUSG00000016346_Kcnq2	7682	5321	6487	6062	7480	4136
ENSMUSG00000016349_Eef1a2	11943	8922	12335	10904	12413	8391
ENSMUSG00000016356_Col20a1	47	106	118	26	28	76
ENSMUSG00000016382_Pls3	3200	1924	2021	1853	2783	1655
ENSMUSG00000016386_Mpped2	1005	808	1017	939	797	598
ENSMUSG00000016409_Nkap	743	843	860	481	919	637
ENSMUSG00000016427_Ndufa1	623	953	863	722	787	824
ENSMUSG00000016458_Wt1	0	17	9	6	6	1
ENSMUSG00000016477_E2f3	815	1129	670	588	807	795
ENSMUSG00000016481_Cr1l	522	620	563	512	646	522
ENSMUSG00000016487_Ppfibp1	1528	1268	1256	1434	1982	1085
ENSMUSG00000016493_Cd46	425	209	224	314	298	194
ENSMUSG00000016494_Cd34	703	798	654	839	667	748
ENSMUSG00000016495_Plgrkt	291	478	304	350	395	403
ENSMUSG00000016496_Cd274	49	42	44	286	218	316
ENSMUSG00000016498_Pdcd1lg2	0	4	3	2	3	0
ENSMUSG00000016503_Gtf3a	534	607	494	399	534	456
ENSMUSG00000016510_Mtif3	255	321	291	258	254	247
ENSMUSG00000016520_Lnx2	129	279	164	185	179	245
ENSMUSG00000016524_Il19	0	1	0	0	0	2
ENSMUSG00000016526_Dyrk3	140	125	124	220	206	118
ENSMUSG00000016528_Mapkapk2	591	1227	757	666	861	1196
ENSMUSG00000016529_Il10	0	0	0	1	0	0
ENSMUSG00000016534_Lamp2	1531	2319	1884	1499	2476	2484
ENSMUSG00000016541_Atxn10	6312	6549	6621	4975	7072	5007
ENSMUSG00000016552_Foxred2	518	668	529	322	496	555
ENSMUSG00000016554_Eif3d	1598	2262	1766	1189	1810	1748
ENSMUSG00000016559_H3f3b	5431	20940	10155	5780	7798	15903
ENSMUSG00000016619_Nup50	908	1471	1044	707	946	997
ENSMUSG00000016624_Phf21b	146	1445	396	208	160	883
ENSMUSG00000016626_Nlrp14	0	0	0	0	0	0
ENSMUSG00000016637_Ift27	309	584	400	216	336	358
ENSMUSG00000016664_Pacsin2	680	916	923	710	776	778
ENSMUSG00000016756_Cmah	6	14	13	3	5	10
ENSMUSG00000016757_Ttll12	793	930	815	511	811	573
ENSMUSG00000016758_Bik	1	5	1	0	2	0
ENSMUSG00000016763_Scube1	870	673	333	1771	749	560
ENSMUSG00000016831_Tox4	1895	2222	1963	1518	2091	1909
ENSMUSG00000016833_Mrps18c	362	542	482	412	508	530
ENSMUSG00000016918_Sulf1	293	384	235	187	668	307
ENSMUSG00000016921_Srsf6	4422	8822	5994	3373	5324	5700
ENSMUSG00000016933_Plcg1	2409	3707	2902	2208	2630	2867
ENSMUSG00000016940_Kctd2	816	844	807	713	1092	828
ENSMUSG00000016942_Tmprss6	0	0	1	1	1	3
ENSMUSG00000016946_Kctd5	1182	2160	1557	842	1292	1369
ENSMUSG00000016982_Pom121l2	2	4	0	0	0	0
ENSMUSG00000016984_Etaa1	269	478	310	200	336	319
ENSMUSG00000016995_Matn4	274	298	300	151	227	221
ENSMUSG00000016998_Svs4	0	0	0	0	0	1
ENSMUSG00000017000_Svs6	0	0	0	0	0	0
ENSMUSG00000017002_Slpi	1	3	5	5	6	14
ENSMUSG00000017003_Svs3a	0	0	0	0	0	0
ENSMUSG00000017004_Svs5	0	0	0	0	0	0
ENSMUSG00000017007_Rbpjl	18	23	38	15	15	12
ENSMUSG00000017009_Sdc4	436	891	903	510	839	1111
ENSMUSG00000017049_Ccdc70	0	0	0	0	0	0
ENSMUSG00000017057_Il13ra1	198	269	276	175	481	341
ENSMUSG00000017064_Prl5a1	0	0	0	0	0	0
ENSMUSG00000017119_Nbr1	3140	4514	3561	2716	3510	3657
ENSMUSG00000017132_Cyth1	1706	1481	1514	1699	1618	1510
ENSMUSG00000017144_Rnd3	786	1993	1007	658	1202	1193
ENSMUSG00000017146_Brca1	58	553	208	59	91	244
ENSMUSG00000017165_Gast	0	1	1	0	0	1
ENSMUSG00000017167_Cntnap1	1650	4953	6746	1068	2703	3128
ENSMUSG00000017176_Nt5c3b	849	945	732	560	759	618
ENSMUSG00000017188_Coa3	844	873	885	685	966	686
ENSMUSG00000017195_Zpbp2	0	1	2	0	1	0
ENSMUSG00000017204_Gsdma	0	3	4	0	0	1
ENSMUSG00000017210_Med24	2177	2327	1925	2070	2444	1954
ENSMUSG00000017211_Gsdma2	0	0	0	1	0	0
ENSMUSG00000017221_Psmd3	2693	3167	2762	2008	2765	2549
ENSMUSG00000017264_Exosc10	1076	1537	1221	864	1334	1143
ENSMUSG00000017286_Glod4	771	1056	982	550	892	771
ENSMUSG00000017288_Vps53	1460	1501	1406	1174	1553	1282
ENSMUSG00000017291_Taok1	4621	5116	4374	4164	5424	4415
ENSMUSG00000017299_Dnttip1	419	646	549	428	588	550
ENSMUSG00000017300_Tnnc2	0	4	3	0	1	8
ENSMUSG00000017307_Acot8	155	172	156	115	184	182
ENSMUSG00000017309_Cd300lg	5	9	4	0	7	6
ENSMUSG00000017310_Spint4	1	0	1	0	0	0
ENSMUSG00000017311_Pyy	0	14	41	0	0	0
ENSMUSG00000017314_Mpp2	2816	1649	2291	2356	3467	1395
ENSMUSG00000017316_Ppy	0	0	0	0	0	0
ENSMUSG00000017344_Vtn	1397	1198	810	691	1457	798
ENSMUSG00000017376_Nlk	1783	1501	1472	1813	1734	1161
ENSMUSG00000017386_Traf4	703	1298	920	425	694	797
ENSMUSG00000017390_Aldoc	6410	11371	16872	6669	9426	9495
ENSMUSG00000017400_Stac2	392	648	1118	382	392	444
ENSMUSG00000017404_Rpl19	4308	6941	5857	4194	5800	5689
ENSMUSG00000017405_Nek8	104	192	145	66	126	119
ENSMUSG00000017412_Cacnb4	3784	3151	3919	4241	3110	3130
ENSMUSG00000017417_Plxdc1	105	441	367	60	217	448
ENSMUSG00000017418_Arl5b	1283	1600	1355	975	1136	1127
ENSMUSG00000017421_Zfp207	3442	5166	3666	2761	3706	3890
ENSMUSG00000017428_Psmd11	1647	2079	1843	1341	1984	1791
ENSMUSG00000017446_C1qtnf1	146	116	158	171	176	181
ENSMUSG00000017453_Pipox	23	122	87	26	61	65
ENSMUSG00000017466_Timp2	12415	6303	8362	7147	15009	6213
ENSMUSG00000017478_Zc3h18	1071	1924	1228	957	1239	1414
ENSMUSG00000017485_Top2b	6098	8840	5945	4842	5869	6308
ENSMUSG00000017491_Rarb	106	136	219	57	188	131
ENSMUSG00000017493_Igfbp4	1947	1019	636	1486	1180	893
ENSMUSG00000017499_Cdc6	30	175	64	28	11	83
ENSMUSG00000017548_Suz12	1008	2115	1356	984	1338	1590
ENSMUSG00000017550_Atad5	196	656	318	182	209	355
ENSMUSG00000017561_Crlf3	181	452	284	215	269	342
ENSMUSG00000017588_Krt27	0	0	10	0	1	6
ENSMUSG00000017607_Tns4	8	2	4	6	4	12
ENSMUSG00000017615_Tnfaip1	1568	1911	1542	1146	1638	1354
ENSMUSG00000017631_Abr	10203	8658	9693	9015	11715	7387
ENSMUSG00000017639_Rab11fip4	6186	5253	5363	5824	5889	4296
ENSMUSG00000017652_Cd40	31	42	55	49	37	48
ENSMUSG00000017664_Slc35c2	596	720	765	585	889	625
ENSMUSG00000017667_Zfp334	658	865	683	520	894	594
ENSMUSG00000017670_Elmo2	2448	2881	2388	2228	2926	2223
ENSMUSG00000017677_Wsb1	2910	6437	5263	2154	3952	3623
ENSMUSG00000017679_Ttpal	1371	1366	1251	1152	1590	1026
ENSMUSG00000017686_Rhot1	1952	2224	2082	1493	2126	1876
ENSMUSG00000017688_Hnf4g	2	0	6	0	5	0
ENSMUSG00000017692_Rhbdl3	358	315	532	317	468	263
ENSMUSG00000017697_Ada	42	36	15	21	43	27
ENSMUSG00000017707_Serinc3	5565	5122	4617	5655	7598	6302
ENSMUSG00000017713_Tha1	52	67	70	47	63	51
ENSMUSG00000017715_Pgs1	981	1084	1342	793	1180	938
ENSMUSG00000017716_Birc5	54	482	183	51	77	219
ENSMUSG00000017718_Afmid	70	76	99	78	93	66
ENSMUSG00000017720_Trp53tg5	0	0	1	0	1	0
ENSMUSG00000017721_Pigt	2113	3105	2833	1588	2884	2396
ENSMUSG00000017723_Wfdc2	5	5	1	1	7	26
ENSMUSG00000017724_Etv4	400	885	1021	244	454	456
ENSMUSG00000017733_Eppin	0	0	0	0	0	0
ENSMUSG00000017734_Dbndd2	1381	2739	2564	1302	1871	2315
ENSMUSG00000017737_Mmp9	65	90	185	45	53	100
ENSMUSG00000017740_Slc12a5	9854	9710	14773	7472	13141	7458
ENSMUSG00000017747_Ghdc	151	238	223	117	232	170
ENSMUSG00000017754_Pltp	1087	1760	829	469	1253	1012
ENSMUSG00000017756_Slc12a7	166	257	176	193	344	330
ENSMUSG00000017760_Ctsa	1493	1789	1317	1369	1899	1830
ENSMUSG00000017764_Zswim1	511	427	388	371	509	335
ENSMUSG00000017765_Slc12a4	474	1061	797	371	607	669
ENSMUSG00000017767_Spata25	0	1	1	0	4	0
ENSMUSG00000017774_Myo1c	773	683	761	627	871	807
ENSMUSG00000017776_Crk	3706	4308	3991	3223	4086	3476
ENSMUSG00000017778_Cox7c	2693	3533	3208	2518	2617	2666
ENSMUSG00000017781_Pitpna	8258	7507	7704	6522	8337	6280
ENSMUSG00000017801_Mlx	686	605	496	559	675	542
ENSMUSG00000017802_Fam134c	1460	1823	1497	1290	1773	1581
ENSMUSG00000017817_Jph2	33	32	52	4	61	33
ENSMUSG00000017830_Dhx58	21	36	47	281	249	414
ENSMUSG00000017831_Rab5a	3612	4204	4129	2901	4332	3376
ENSMUSG00000017832_Hspb9	0	4	0	5	3	5
ENSMUSG00000017837_Nkiras2	453	995	740	422	552	721
ENSMUSG00000017843_Ppp2r5c	3171	3288	3314	2307	3292	2410
ENSMUSG00000017858_Ift52	463	734	554	335	605	519
ENSMUSG00000017861_Mybl2	41	348	132	38	49	128
ENSMUSG00000017868_Sgk2	8	112	83	6	20	39
ENSMUSG00000017897_Eya2	79	209	216	90	182	100
ENSMUSG00000017922_Prl3c1	0	0	0	0	0	0
ENSMUSG00000017929_B4galt5	2045	1959	1997	1562	2365	1521
ENSMUSG00000017943_Gdap1l1	2073	2214	2075	1542	2421	1705
ENSMUSG00000017950_Hnf4a	0	3	2	2	1	4
ENSMUSG00000017969_Ptgis	35	62	53	24	76	38
ENSMUSG00000017978_Cadps2	2512	6031	1886	1951	2269	5005
ENSMUSG00000017999_Ddx27	781	1028	790	542	831	815
ENSMUSG00000018001_Cyth3	1549	1336	1050	1184	1121	1065
ENSMUSG00000018008_Cyth4	202	213	134	257	369	306
ENSMUSG00000018012_Rac3	2061	1422	1995	1360	2172	1028
ENSMUSG00000018040_Rrp7a	1828	1368	1487	1382	1917	1154
ENSMUSG00000018042_Cyb5r3	2109	1990	1834	1291	2346	1577
ENSMUSG00000018068_Ints2	789	1039	804	600	816	690
ENSMUSG00000018076_Med13l	1979	2050	1911	1839	1880	1790
ENSMUSG00000018102_Hist1h2bc	318	357	446	315	396	344
ENSMUSG00000018126_Baiap2l2	55	19	50	79	54	35
ENSMUSG00000018143_Mafk	224	163	227	198	343	231
ENSMUSG00000018160_Med1	1296	1978	1556	1253	1484	1487
ENSMUSG00000018166_Erbb3	72	342	440	146	75	214
ENSMUSG00000018167_Stard3	271	461	341	292	433	497
ENSMUSG00000018168_Ikzf3	0	4	1	1	10	8
ENSMUSG00000018169_Mfng	84	139	92	80	94	105
ENSMUSG00000018171_Vmp1	2312	1744	1788	1791	2034	1833
ENSMUSG00000018189_Uchl5	637	788	729	520	722	555
ENSMUSG00000018196_Glrx2	1562	1485	1526	1272	1746	1157
ENSMUSG00000018199_Trove2	2169	3009	1871	1651	2065	2103
ENSMUSG00000018209_Stk4	1109	1093	888	955	1205	996
ENSMUSG00000018211_Wfdc15b	0	0	0	0	0	0
ENSMUSG00000018217_Pmp22	304	437	444	185	356	376
ENSMUSG00000018238_Gdf9	25	39	19	20	10	25
ENSMUSG00000018239_Zcchc10	124	152	136	86	168	101
ENSMUSG00000018259_Prl8a2	0	0	0	1	0	0
ENSMUSG00000018263_Tbx5	0	0	0	0	2	0
ENSMUSG00000018286_Psmb6	1740	2523	2174	1371	2107	1917
ENSMUSG00000018287_Spag7	696	1014	868	510	988	761
ENSMUSG00000018293_Pfn1	2033	2925	2453	1838	2567	2526
ENSMUSG00000018322_Tomm34	694	597	474	512	564	509
ENSMUSG00000018326_Ywhab	14578	13129	14883	10143	16416	10208
ENSMUSG00000018334_Ksr1	1050	625	696	1220	866	640
ENSMUSG00000018339_Gpx3	336	653	783	205	1392	679
ENSMUSG00000018340_Anxa6	1625	2810	3106	1515	1737	1979
ENSMUSG00000018341_Il12rb2	0	5	0	7	5	1
ENSMUSG00000018347_Zkscan6	266	301	205	214	251	271
ENSMUSG00000018362_Kpna2	1077	2177	1147	769	1218	1201
ENSMUSG00000018363_Smurf2	1027	1536	1128	775	1205	1116
ENSMUSG00000018372_Cep95	174	413	283	180	198	301
ENSMUSG00000018377_Vezf1	1029	2392	1705	982	1509	1930
ENSMUSG00000018378_Cuedc1	955	1435	1338	709	1150	1028
ENSMUSG00000018379_Srsf1	4854	10804	6624	3833	5620	6885
ENSMUSG00000018381_Abi3	81	77	79	146	200	184
ENSMUSG00000018387_Shroom1	98	142	121	187	127	80
ENSMUSG00000018395_Kif3a	4306	3729	4151	3121	4708	2888
ENSMUSG00000018398_Sept8	3085	3569	3790	2315	3460	2757
ENSMUSG00000018401_Mtmr4	2592	3844	3237	1931	2843	2759
ENSMUSG00000018405_Mrm1	309	344	378	280	260	216
ENSMUSG00000018411_Mapt	24829	17043	16980	17555	22066	14029
ENSMUSG00000018412_Kansl1	2241	2744	2321	1960	2358	2180
ENSMUSG00000018415_Gid4	1422	1522	1662	1130	1453	1171
ENSMUSG00000018417_Myo1b	1300	1679	1076	1097	1501	1166
ENSMUSG00000018425_Dhx40	641	909	643	435	740	661
ENSMUSG00000018427_Ypel2	698	895	1030	699	979	667
ENSMUSG00000018428_Akap1	1210	1454	1065	880	1083	1033
ENSMUSG00000018433_Nol11	703	927	731	563	832	791
ENSMUSG00000018442_Derl2	810	1030	857	516	921	710
ENSMUSG00000018446_C1qbp	990	1252	1278	794	1100	943
ENSMUSG00000018449_Rpain	155	246	183	182	224	194
ENSMUSG00000018451_6330403K07Rik	3403	4999	6878	2693	7363	3029
ENSMUSG00000018459_Slc13a3	443	805	794	228	554	237
ENSMUSG00000018470_Kcnab3	236	453	475	380	194	333
ENSMUSG00000018474_Chd3	20326	12208	12989	16478	18932	11689
ENSMUSG00000018476_Kdm6b	1253	2431	1386	909	1221	1761
ENSMUSG00000018479_1700125H20Rik	0	6	4	0	2	3
ENSMUSG00000018481_Appbp2	3713	4862	5287	2947	4148	3555
ENSMUSG00000018486_Wnt9b	10	98	48	6	34	80
ENSMUSG00000018500_Adora2b	75	103	99	28	67	60
ENSMUSG00000018501_Ncor1	5817	6796	5150	5015	5724	5555
ENSMUSG00000018507_Trpv2	620	516	449	483	595	451
ENSMUSG00000018509_Cenpv	250	465	331	233	264	331
ENSMUSG00000018537_Pcgf2	823	1412	914	790	1014	1159
ENSMUSG00000018541_Cwc25	434	655	454	362	561	522
ENSMUSG00000018543_1700001P01Rik	0	9	6	0	4	1
ENSMUSG00000018547_Pip4k2b	6076	4486	4974	4648	5850	3797
ENSMUSG00000018548_Trim37	6764	6131	7101	5173	6080	4657
ENSMUSG00000018554_Ybx2	78	184	88	43	31	148
ENSMUSG00000018559_Ctdnep1	1038	1180	983	953	1080	979
ENSMUSG00000018565_Elp5	1189	1206	1015	862	1096	896
ENSMUSG00000018566_Slc2a4	32	170	94	23	38	105
ENSMUSG00000018567_Gabarap	2658	3864	3385	2151	3122	2961
ENSMUSG00000018569_Cldn7	0	0	0	0	0	1
ENSMUSG00000018570_2810408A11Rik	22	217	57	23	20	100
ENSMUSG00000018572_Phf23	780	981	731	637	865	887
ENSMUSG00000018574_Acadvl	698	1241	1100	584	942	946
ENSMUSG00000018581_Dnah11	31	124	98	44	66	45
ENSMUSG00000018583_G3bp1	2127	3666	2832	1653	2521	2260
ENSMUSG00000018585_Atox1	495	613	555	453	552	544
ENSMUSG00000018589_Glra2	1383	1497	1748	840	2412	1010
ENSMUSG00000018593_Sparc	6868	18316	17950	4967	13885	12888
ENSMUSG00000018595_Glra4	0	1	7	1	6	5
ENSMUSG00000018599_Mief2	302	350	355	248	353	237
ENSMUSG00000018604_Tbx3	68	118	88	40	228	72
ENSMUSG00000018620_Mmp20	0	0	0	0	0	1
ENSMUSG00000018623_Mmp7	0	0	0	0	0	0
ENSMUSG00000018634_Crhr1	729	833	383	523	255	861
ENSMUSG00000018648_Dusp14	362	253	91	396	328	211
ENSMUSG00000018651_Tada2a	689	704	540	487	638	514
ENSMUSG00000018654_Ikzf1	74	116	87	238	272	209
ENSMUSG00000018656_Tcaf3	0	2	1	0	0	0
ENSMUSG00000018659_Pnpo	665	632	513	514	829	439
ENSMUSG00000018661_Cog1	921	1941	1007	732	1107	1405
ENSMUSG00000018666_Cbx1	1103	2256	1422	784	1051	1538
ENSMUSG00000018669_Cdk5rap3	678	984	835	514	727	850
ENSMUSG00000018672_Copz2	43	68	56	38	62	57
ENSMUSG00000018677_Slc25a39	889	1530	1212	546	967	942
ENSMUSG00000018678_Sp2	280	450	328	211	303	396
ENSMUSG00000018697_Aatf	290	543	401	223	421	460
ENSMUSG00000018698_Lhx1	25	2071	941	6	337	1182
ENSMUSG00000018707_Dync1h1	16818	15975	17603	15697	18127	12784
ENSMUSG00000018727_Cpsf4l	6	17	19	11	7	4
ENSMUSG00000018733_Pex12	172	284	190	148	226	244
ENSMUSG00000018736_Ndel1	1743	1413	1557	1545	1959	1369
ENSMUSG00000018740_Slc25a35	111	186	192	63	98	125
ENSMUSG00000018750_Zbtb4	1961	1963	2203	1481	2024	1532
ENSMUSG00000018752_Tnfsfm13	20	53	42	18	33	19
ENSMUSG00000018761_Mpdu1	912	1159	914	706	831	887
ENSMUSG00000018765_Fxr2	1742	2474	2188	1434	2218	1969
ENSMUSG00000018770_Atp5g3	4552	6792	6816	4173	5416	5271
ENSMUSG00000018774_Cd68	141	190	67	122	292	359
ENSMUSG00000018776_Slc35g3	4	13	1	3	2	5
ENSMUSG00000018796_Acsl1	1050	1352	1397	862	1145	1004
[truncated: 48,602 more rows]
